# Supplementary material for: ﻿A synopsis of the Campodeidae dipluran fauna from China (Arthropoda, Hexapoda) with a taxonomic key
Source: Zookeys. 2025 May 23;1239:147–81. doi: 10.3897/zookeys.1239.144945 (PMC12125596; doi:10.3897/zookeys.1239.144945)
Supplement: XML Treatment for Campodeinae [file zookeys.1239.144945-treatment1.xml]

<!DOCTYPE tp:taxon-treatment
  PUBLIC "-//TaxonX//DTD Taxonomic Treatment Publishing DTD v0 20100105//EN" "tax-treatment-NSO.dtd">
<tp:taxon-treatment xmlns:tp="http://www.plazi.org/taxpub"><tp:treatment-meta><kwd-group><label>Taxon classification</label><kwd>
              <named-content content-type="kingdom">Animalia</named-content>
            </kwd><kwd>
              <named-content content-type="order">Diplura</named-content>
            </kwd><kwd>
              <named-content content-type="family">Campodeidae</named-content>
            </kwd></kwd-group><mixed-citation publication-type="journal"><person-group><name><surname>Sendra</surname><given-names>Alberto</given-names></name><name><surname>Selfa</surname><given-names>Jesús</given-names></name><name><surname>Bu</surname><given-names>Yun</given-names></name><name><surname>Luan</surname><given-names>Yun-Xia</given-names></name></person-group><article-title>﻿A synopsis of the <tp:taxon-name><tp:taxon-name-part taxon-name-part-type="family">Campodeidae</tp:taxon-name-part></tp:taxon-name> dipluran fauna from China (<tp:taxon-name><tp:taxon-name-part taxon-name-part-type="phylum">Arthropoda</tp:taxon-name-part></tp:taxon-name>, <tp:taxon-name><tp:taxon-name-part taxon-name-part-type="superclass">Hexapoda</tp:taxon-name-part></tp:taxon-name>) with a taxonomic key</article-title><source>Zookeys</source><day>23</day><month>05</month><year>2025</year><volume>1239</volume><fpage>147</fpage><lpage>181</lpage><pub-id pub-id-type="doi">10.3897/zookeys.1239.144945</pub-id></mixed-citation></tp:treatment-meta><tp:nomenclature><label>﻿Subfamily</label><tp:taxon-name>
            <object-id xmlns:xlink="http://www.w3.org/1999/xlink" content-type="arpha" xlink:type="simple">2657DAF6-BCAC-5E07-B88B-38A24715F0FA</object-id>
            <tp:taxon-name-part taxon-name-part-type="subfamily">Campodeinae</tp:taxon-name-part>
          </tp:taxon-name><tp:taxon-authority>Condé, 1956: 94</tp:taxon-authority></tp:nomenclature><tp:treatment-sec sec-type="diagnosis" id="SECID0E5OAC"><title>Diagnosis.</title><p>Epicuticle smooth or with microdenticles; presence of rosette-like formations; body covered with smooth to well-barbed macrosetae and setae; sensillum of third antennomere in dorsal or ventral position; labial pieces typical or slightly rotated in <italic><tp:taxon-name><tp:taxon-name-part taxon-name-part-type="genus" reg="Remycampa">Remycampa</tp:taxon-name-part></tp:taxon-name></italic> ssp. and few <italic><tp:taxon-name><tp:taxon-name-part taxon-name-part-type="genus" reg="Podocampa">Podocampa</tp:taxon-name-part></tp:taxon-name></italic> ssp.; pronotal macrosetae formula up to 1+1 <italic><abbrev xmlns:xlink="http://www.w3.org/1999/xlink" xlink:title="medial-anterior" id="ABBRID0ETPAC" xlink:type="simple">ma</abbrev></italic>, 1+1 <italic><abbrev xmlns:xlink="http://www.w3.org/1999/xlink" xlink:title="lateral-anterior" id="ABBRID0EYPAC" xlink:type="simple">la</abbrev></italic>, 1+1 <italic><abbrev xmlns:xlink="http://www.w3.org/1999/xlink" xlink:title="lateral-posterior" id="ABBRID0E4PAC" xlink:type="simple">lp</abbrev></italic>; 0 or 1 dorsal femoral macrosetae; tibia with 0–3 short ventral macrosetae; simple subequal claws without medial unguiculus except in <italic><tp:taxon-name><tp:taxon-name-part taxon-name-part-type="genus" reg="Eutrichocampa">Eutrichocampa</tp:taxon-name-part><tp:taxon-name-part taxon-name-part-type="species" reg="hispanica">hispanica</tp:taxon-name-part></tp:taxon-name></italic> Silvestri, 1932; claws with lateral crests in <italic><tp:taxon-name><tp:taxon-name-part taxon-name-part-type="genus" reg="Litocampa">Litocampa</tp:taxon-name-part></tp:taxon-name></italic> and <italic><tp:taxon-name><tp:taxon-name-part taxon-name-part-type="genus" reg="Haplocampa">Haplocampa</tp:taxon-name-part></tp:taxon-name></italic>; one pair of <italic><abbrev xmlns:xlink="http://www.w3.org/1999/xlink" xlink:title="medial-anterior" id="ABBRID0E3AAE" xlink:type="simple">ma</abbrev></italic> and <italic><abbrev xmlns:xlink="http://www.w3.org/1999/xlink" xlink:title="lateral-anterior" id="ABBRID0EBBAE" xlink:type="simple">la</abbrev></italic> urotergal macrosetae at most and one or two pairs of lateral posterior urotergal macrosetae (rarely three).</p></tp:treatment-sec><tp:treatment-sec sec-type="remarks" id="SECID0EFBAE"><title>Remarks.</title><p>Forty-three genera and a total of 388 species have been described (<xref ref-type="bibr" rid="B10">Condé 1956</xref>; <xref ref-type="bibr" rid="B38">Sendra et al. 2021a</xref>).</p></tp:treatment-sec><tp:treatment-sec sec-type="distribution" id="SECID0ETBAE"><title>Distribution.</title><p>Although most of this subfamily is concentrated in the Nearctic and West Palearctic regions, several species have also been described in all realms of the Southern Hemisphere.</p></tp:treatment-sec><ref-list><ref id="B10"><mixed-citation xmlns:xlink="http://www.w3.org/1999/xlink" xlink:type="simple"><person-group><name name-style="western"><surname>Condé</surname><given-names>B</given-names></name></person-group> (<year>1956</year>) <article-title>Matériaux pour une Monographie des Diploures Campodéidés.</article-title><source>Mémoires du Muséum National d’Histoire naturelle Série A Zoologie</source><volume>12</volume>: <fpage>1</fpage>–<lpage>202</lpage>.</mixed-citation></ref><ref id="B38"><mixed-citation xmlns:xlink="http://www.w3.org/1999/xlink" xlink:type="simple"><person-group><name name-style="western"><surname>Sendra</surname><given-names>A</given-names></name><name name-style="western"><surname>Jiménez-Valverde</surname><given-names>A</given-names></name><name name-style="western"><surname>Selfa</surname><given-names>J</given-names></name><name name-style="western"><surname>Reboleira</surname><given-names>ASPS</given-names></name></person-group> (<year>2021a</year>) Diversity, ecology, distribution and biogeography of <tp:taxon-name><tp:taxon-name-part taxon-name-part-type="order">Diplura</tp:taxon-name-part></tp:taxon-name>. Insect Conserv Divers 14: 415−425. <ext-link xlink:href="10.1111/icad.12480" ext-link-type="doi" xlink:type="simple">https://doi.org/10.1111/icad.12480</ext-link></mixed-citation></ref></ref-list></tp:taxon-treatment>
