# Supplementary material for: ﻿A synopsis of the Campodeidae dipluran fauna from China (Arthropoda, Hexapoda) with a taxonomic key
Source: Zookeys. 2025 May 23;1239:147–81. doi: 10.3897/zookeys.1239.144945 (PMC12125596; doi:10.3897/zookeys.1239.144945)
Supplement: XML Treatment for Campodea [file zookeys.1239.144945-treatment2.xml]

<!DOCTYPE tp:taxon-treatment
  PUBLIC "-//TaxonX//DTD Taxonomic Treatment Publishing DTD v0 20100105//EN" "tax-treatment-NSO.dtd">
<tp:taxon-treatment xmlns:tp="http://www.plazi.org/taxpub"><tp:treatment-meta><kwd-group><label>Taxon classification</label><kwd>
              <named-content content-type="kingdom">Animalia</named-content>
            </kwd><kwd>
              <named-content content-type="order">Diplura</named-content>
            </kwd><kwd>
              <named-content content-type="family">Campodeidae</named-content>
            </kwd></kwd-group><mixed-citation publication-type="journal"><person-group><name><surname>Sendra</surname><given-names>Alberto</given-names></name><name><surname>Selfa</surname><given-names>Jesús</given-names></name><name><surname>Bu</surname><given-names>Yun</given-names></name><name><surname>Luan</surname><given-names>Yun-Xia</given-names></name></person-group><article-title>﻿A synopsis of the <tp:taxon-name><tp:taxon-name-part taxon-name-part-type="family">Campodeidae</tp:taxon-name-part></tp:taxon-name> dipluran fauna from China (<tp:taxon-name><tp:taxon-name-part taxon-name-part-type="phylum">Arthropoda</tp:taxon-name-part></tp:taxon-name>, <tp:taxon-name><tp:taxon-name-part taxon-name-part-type="superclass">Hexapoda</tp:taxon-name-part></tp:taxon-name>) with a taxonomic key</article-title><source>Zookeys</source><day>23</day><month>05</month><year>2025</year><volume>1239</volume><fpage>147</fpage><lpage>181</lpage><pub-id pub-id-type="doi">10.3897/zookeys.1239.144945</pub-id></mixed-citation></tp:treatment-meta><tp:nomenclature><label>﻿Genus</label><tp:taxon-name>
            <object-id xmlns:xlink="http://www.w3.org/1999/xlink" content-type="arpha" xlink:type="simple">4B2A73B0-3E7D-5FAA-8940-027C99E48724</object-id>
            <tp:taxon-name-part taxon-name-part-type="genus" reg="Campodea">Campodea</tp:taxon-name-part>
          </tp:taxon-name><tp:taxon-authority>Westwood, 1842</tp:taxon-authority></tp:nomenclature><tp:treatment-sec sec-type="diagnosis" id="SECID0EYCAE"><title>Diagnosis.</title><p>Notal macrosetae pattern as 1+1 <italic><abbrev xmlns:xlink="http://www.w3.org/1999/xlink" xlink:title="medial-anterior" id="ABBRID0E6CAE" xlink:type="simple">ma</abbrev></italic>, 1+1 <italic><abbrev xmlns:xlink="http://www.w3.org/1999/xlink" xlink:title="lateral-anterior" id="ABBRID0EEDAE" xlink:type="simple">la</abbrev></italic>, 1+1 <italic><abbrev xmlns:xlink="http://www.w3.org/1999/xlink" xlink:title="lateral-posterior" id="ABBRID0EJDAE" xlink:type="simple">lp</abbrev></italic> macrosetae on pronotum or more, and up to 1+1 <italic><abbrev xmlns:xlink="http://www.w3.org/1999/xlink" xlink:title="medial-anterior" id="ABBRID0EODAE" xlink:type="simple">ma</abbrev></italic>, 1+1 <italic><abbrev xmlns:xlink="http://www.w3.org/1999/xlink" xlink:title="lateral-anterior" id="ABBRID0ETDAE" xlink:type="simple">la</abbrev></italic>, 1+1 <italic><abbrev xmlns:xlink="http://www.w3.org/1999/xlink" xlink:title="lateral-posterior" id="ABBRID0EYDAE" xlink:type="simple">lp</abbrev></italic> macrosetae on mesonotum and up to 1+1 <italic><abbrev xmlns:xlink="http://www.w3.org/1999/xlink" xlink:title="medial-anterior" id="ABBRID0E4DAE" xlink:type="simple">ma</abbrev></italic>, 1+1 <italic><abbrev xmlns:xlink="http://www.w3.org/1999/xlink" xlink:title="lateral-posterior" id="ABBRID0ECEAE" xlink:type="simple">lp</abbrev></italic> on metanotum; without dorsal femoral macrosetae; with one short ventral tibial macroseta; smooth, curved, subequal claws with smooth, setiform, telotarsal process; not more than one pair of <italic><abbrev xmlns:xlink="http://www.w3.org/1999/xlink" xlink:title="medial-anterior" id="ABBRID0EHEAE" xlink:type="simple">ma</abbrev></italic> macrosetae on I–VII urotergites and up to one pair of <italic><abbrev xmlns:xlink="http://www.w3.org/1999/xlink" xlink:title="lateral-anterior" id="ABBRID0EMEAE" xlink:type="simple">la</abbrev></italic> and <italic><abbrev xmlns:xlink="http://www.w3.org/1999/xlink" xlink:title="lateral-posterior" id="ABBRID0EREAE" xlink:type="simple">lp</abbrev></italic> on urotergites III–VII; with or without medial anterior or medial posterior macrosetae on urotergite VIII and abdominal segment IX; 3+3−2+2 <italic><abbrev xmlns:xlink="http://www.w3.org/1999/xlink" xlink:title="lateral-posterior" id="ABBRID0EWEAE" xlink:type="simple">lp</abbrev></italic> macrosetae on urotergite VIII and 5+5−4+4 <italic><abbrev xmlns:xlink="http://www.w3.org/1999/xlink" xlink:title="lateral-posterior" id="ABBRID0E2EAE" xlink:type="simple">lp</abbrev></italic> macrosetae on abdominal segment IX; first urosternite with 6+6 macrosetae (with 1+1 extra shorter, thinner macrosetae in <italic><tp:taxon-name><tp:taxon-name-part taxon-name-part-type="genus" reg="Libanocampa">Libanocampa</tp:taxon-name-part><tp:taxon-name-part taxon-name-part-type="species" reg="coiffaiti">coiffaiti</tp:taxon-name-part></tp:taxon-name></italic> Condé, 1955), 4+4 on urosternites II–VII and 1+1 on urosternite VIII; male first urosternite with area of continuous glandular <italic>g<sub>1</sub></italic>-setae (split in two or absent in some species), subtrapezoidal appendages with glandular <italic>a<sub>1</sub></italic> and <italic>a<sub>2</sub></italic> setae (only <italic>a<sub>1</sub></italic> in a few species); females without <italic>g<sub>1</sub></italic> glandular setae (exception: <tp:taxon-name><tp:taxon-name-part taxon-name-part-type="genus" reg="Campodea">C.</tp:taxon-name-part> (<tp:taxon-name-part taxon-name-part-type="subgenus" reg="Campodea">C.</tp:taxon-name-part>) <tp:taxon-name-part taxon-name-part-type="species" reg="franzi">franzi</tp:taxon-name-part></tp:taxon-name>) with subcylindrical appendages with <italic>a<sub>1</sub></italic> glandular setae. Cercal articles covered with whorls of macrosetae and setae in most species.</p></tp:treatment-sec><tp:treatment-sec sec-type="remarks" id="SECID0EQGAE"><title>Remarks.</title><p>The genus <italic><tp:taxon-name><tp:taxon-name-part taxon-name-part-type="genus" reg="Campodea">Campodea</tp:taxon-name-part></tp:taxon-name></italic> is divided into five subgenera: <italic><tp:taxon-name><tp:taxon-name-part taxon-name-part-type="genus" reg="Campodea">Campodea</tp:taxon-name-part></tp:taxon-name></italic> s. str. Silvestri, 1932, <italic><tp:taxon-name><tp:taxon-name-part taxon-name-part-type="genus" reg="Dicampa">Dicampa</tp:taxon-name-part></tp:taxon-name></italic> Silvestri, 1932, <italic><tp:taxon-name><tp:taxon-name-part taxon-name-part-type="genus" reg="Indocampa">Indocampa</tp:taxon-name-part></tp:taxon-name></italic> Silvestri, 1933, <italic><tp:taxon-name><tp:taxon-name-part taxon-name-part-type="genus" reg="Monocampa">Monocampa</tp:taxon-name-part></tp:taxon-name></italic> Silvestri, 1932 and <tp:taxon-name><tp:taxon-name-part taxon-name-part-type="genus" reg="Paurocampa">Paurocampa</tp:taxon-name-part></tp:taxon-name> Silvestri, 1932. The monotypic subgenus <tp:taxon-name><tp:taxon-name-part taxon-name-part-type="genus" reg="Paurocampa"/><tp:taxon-name-part taxon-name-part-type="subgenus" reg="Hypercampa">Hypercampa</tp:taxon-name-part></tp:taxon-name> Silvestri, 1933, with <tp:taxon-name><tp:taxon-name-part taxon-name-part-type="genus" reg="Campodea">Campodea</tp:taxon-name-part> (<tp:taxon-name-part taxon-name-part-type="subgenus" reg="Hypercampa">Hypercampa</tp:taxon-name-part>) <tp:taxon-name-part taxon-name-part-type="species" reg="essigi">essigi</tp:taxon-name-part></tp:taxon-name> Silvestri, 1933 from California (USA), is excluded from the genus <italic><tp:taxon-name><tp:taxon-name-part taxon-name-part-type="genus" reg="Campodea">Campodea</tp:taxon-name-part></tp:taxon-name></italic> due to its thick and barbed telotarsal process.</p></tp:treatment-sec><tp:treatment-sec sec-type="distribution" id="SECID0E5IAE"><title>Distribution.</title><p>Although they are distributed all over the world, the majority of species have been described in the Holarctic realm (<xref ref-type="bibr" rid="B10">Condé 1956</xref>).</p></tp:treatment-sec><ref-list><ref id="B10"><mixed-citation xmlns:xlink="http://www.w3.org/1999/xlink" xlink:type="simple"><person-group><name name-style="western"><surname>Condé</surname><given-names>B</given-names></name></person-group> (<year>1956</year>) <article-title>Matériaux pour une Monographie des Diploures Campodéidés.</article-title><source>Mémoires du Muséum National d’Histoire naturelle Série A Zoologie</source><volume>12</volume>: <fpage>1</fpage>–<lpage>202</lpage>.</mixed-citation></ref></ref-list></tp:taxon-treatment>
