# Supplementary material for: ﻿A synopsis of the Campodeidae dipluran fauna from China (Arthropoda, Hexapoda) with a taxonomic key
Source: Zookeys. 2025 May 23;1239:147–81. doi: 10.3897/zookeys.1239.144945 (PMC12125596; doi:10.3897/zookeys.1239.144945)
Supplement: XML Treatment for Campodea [file zookeys.1239.144945-treatment3.xml]

<!DOCTYPE tp:taxon-treatment
  PUBLIC "-//TaxonX//DTD Taxonomic Treatment Publishing DTD v0 20100105//EN" "tax-treatment-NSO.dtd">
<tp:taxon-treatment xmlns:tp="http://www.plazi.org/taxpub"><tp:treatment-meta><kwd-group><label>Taxon classification</label><kwd>
              <named-content content-type="kingdom">Animalia</named-content>
            </kwd><kwd>
              <named-content content-type="order">Diplura</named-content>
            </kwd><kwd>
              <named-content content-type="family">Campodeidae</named-content>
            </kwd></kwd-group><mixed-citation publication-type="journal"><person-group><name><surname>Sendra</surname><given-names>Alberto</given-names></name><name><surname>Selfa</surname><given-names>Jesús</given-names></name><name><surname>Bu</surname><given-names>Yun</given-names></name><name><surname>Luan</surname><given-names>Yun-Xia</given-names></name></person-group><article-title>﻿A synopsis of the <tp:taxon-name><tp:taxon-name-part taxon-name-part-type="family">Campodeidae</tp:taxon-name-part></tp:taxon-name> dipluran fauna from China (<tp:taxon-name><tp:taxon-name-part taxon-name-part-type="phylum">Arthropoda</tp:taxon-name-part></tp:taxon-name>, <tp:taxon-name><tp:taxon-name-part taxon-name-part-type="superclass">Hexapoda</tp:taxon-name-part></tp:taxon-name>) with a taxonomic key</article-title><source>Zookeys</source><day>23</day><month>05</month><year>2025</year><volume>1239</volume><fpage>147</fpage><lpage>181</lpage><pub-id pub-id-type="doi">10.3897/zookeys.1239.144945</pub-id></mixed-citation></tp:treatment-meta><tp:nomenclature><label>Subgenus﻿</label><tp:taxon-name>
            <object-id xmlns:xlink="http://www.w3.org/1999/xlink" content-type="arpha" xlink:type="simple">28718443-B69D-5EE5-A922-E90AC38BC236</object-id>
            <tp:taxon-name-part taxon-name-part-type="genus" reg="Campodea"/>
            <tp:taxon-name-part taxon-name-part-type="subgenus" reg="Campodea">Campodea</tp:taxon-name-part>
          </tp:taxon-name><tp:taxon-authority>s. str. Silvestri, 1932</tp:taxon-authority></tp:nomenclature><tp:treatment-sec sec-type="diagnosis" id="SECID0ELKAE"><title>Diagnosis.</title><p>Notal formula with 1+1 <italic><abbrev xmlns:xlink="http://www.w3.org/1999/xlink" xlink:title="medial-anterior" id="ABBRID0ESKAE" xlink:type="simple">ma</abbrev></italic>, 1+1 <italic><abbrev xmlns:xlink="http://www.w3.org/1999/xlink" xlink:title="lateral-anterior" id="ABBRID0EXKAE" xlink:type="simple">la</abbrev></italic>, 1+1 <italic><abbrev xmlns:xlink="http://www.w3.org/1999/xlink" xlink:title="lateral-posterior" id="ABBRID0E3KAE" xlink:type="simple">lp</abbrev></italic> macrosetae on pronotum and mesonotum, 1+1 <italic><abbrev xmlns:xlink="http://www.w3.org/1999/xlink" xlink:title="medial-anterior" id="ABBRID0EBLAE" xlink:type="simple">ma</abbrev></italic>, 1+1 <italic><abbrev xmlns:xlink="http://www.w3.org/1999/xlink" xlink:title="lateral-posterior" id="ABBRID0EGLAE" xlink:type="simple">lp</abbrev></italic> on metanotum, besides a few species with 1+1 <italic><abbrev xmlns:xlink="http://www.w3.org/1999/xlink" xlink:title="medial-anterior" id="ABBRID0ELLAE" xlink:type="simple">ma</abbrev></italic>, 1+1 <italic><abbrev xmlns:xlink="http://www.w3.org/1999/xlink" xlink:title="lateral-posterior" id="ABBRID0EQLAE" xlink:type="simple">lp</abbrev></italic> or 1+1 <italic><abbrev xmlns:xlink="http://www.w3.org/1999/xlink" xlink:title="lateral-anterior" id="ABBRID0EVLAE" xlink:type="simple">la</abbrev></italic>, 1+1 <italic><abbrev xmlns:xlink="http://www.w3.org/1999/xlink" xlink:title="lateral-posterior" id="ABBRID0E1LAE" xlink:type="simple">lp</abbrev></italic> on mesonotum and/or 0+0−1+1 <italic><abbrev xmlns:xlink="http://www.w3.org/1999/xlink" xlink:title="lateral-posterior" id="ABBRID0E6LAE" xlink:type="simple">lp</abbrev></italic> macrosetae on metanotum; dorsal and lateral tarsal setae smooth; 0+0−1+1 <italic><abbrev xmlns:xlink="http://www.w3.org/1999/xlink" xlink:title="lateral-posterior" id="ABBRID0EEMAE" xlink:type="simple">lp</abbrev></italic> macrosetae on urotergites IV–VII; from 0+0−1+1 <italic><abbrev xmlns:xlink="http://www.w3.org/1999/xlink" xlink:title="lateral-anterior" id="ABBRID0EJMAE" xlink:type="simple">la</abbrev></italic> macrosetae on urotergites IV–VII; 0+0−1+1 <italic><abbrev xmlns:xlink="http://www.w3.org/1999/xlink" xlink:title="medial-anterior" id="ABBRID0EOMAE" xlink:type="simple">ma</abbrev></italic> or <italic><abbrev xmlns:xlink="http://www.w3.org/1999/xlink" xlink:title="medial-posterior" id="ABBRID0ETMAE" xlink:type="simple">mp</abbrev></italic> macrosetae on urotergites I–VIII; 3+3 <italic><abbrev xmlns:xlink="http://www.w3.org/1999/xlink" xlink:title="lateral-posterior" id="ABBRID0EYMAE" xlink:type="simple">lp</abbrev></italic> macrosetae on urotergite VIII and 5+5 <italic><abbrev xmlns:xlink="http://www.w3.org/1999/xlink" xlink:title="lateral-posterior" id="ABBRID0E4MAE" xlink:type="simple">lp</abbrev></italic> macrosetae on abdominal segment IX ; first urosternite of the male with an area of continuous (in a few species may be split in two patches) glandular <italic>g<sub>1</sub></italic>-setae (absent in a few species and in seasonal periods), subtrapezoidal appendages with glandular <italic>a<sub>1</sub></italic> and <italic>a<sub>2</sub></italic> setae (<italic>a<sub>2</sub></italic> glandular setae absent in a few species); females without <italic>g<sub>1</sub></italic> glandular setae (with the exception of <tp:taxon-name><tp:taxon-name-part taxon-name-part-type="genus" reg="Campodea">C.</tp:taxon-name-part> (<tp:taxon-name-part taxon-name-part-type="subgenus" reg="Campodea">C.</tp:taxon-name-part>) <tp:taxon-name-part taxon-name-part-type="species" reg="franzi">franzi</tp:taxon-name-part></tp:taxon-name>) with subcylindrical appendages with <italic>a<sub>1</sub></italic> glandular setae.</p></tp:treatment-sec><tp:treatment-sec sec-type="remarks" id="SECID0EHOAE"><title>Remarks.</title><p><tp:taxon-name><tp:taxon-name-part taxon-name-part-type="genus" reg="Campodea"/><tp:taxon-name-part taxon-name-part-type="subgenus" reg="Campodea">Campodea</tp:taxon-name-part></tp:taxon-name> s. str. is the most diverse subgenus of <tp:taxon-name><tp:taxon-name-part taxon-name-part-type="genus" reg="Campodea">Campodea</tp:taxon-name-part></tp:taxon-name> so far, with 110 species.</p></tp:treatment-sec><tp:treatment-sec sec-type="distribution" id="SECID0EBPAE"><title>Distribution.</title><p>Nearctic and Western Palearctic regions.</p></tp:treatment-sec></tp:taxon-treatment>
