# Supplementary material for: ﻿A synopsis of the Campodeidae dipluran fauna from China (Arthropoda, Hexapoda) with a taxonomic key
Source: Zookeys. 2025 May 23;1239:147–81. doi: 10.3897/zookeys.1239.144945 (PMC12125596; doi:10.3897/zookeys.1239.144945)
Supplement: XML Treatment for Campodea (Campodea) mondainii [file zookeys.1239.144945-treatment4.xml]

<!DOCTYPE tp:taxon-treatment
  PUBLIC "-//TaxonX//DTD Taxonomic Treatment Publishing DTD v0 20100105//EN" "tax-treatment-NSO.dtd">
<tp:taxon-treatment xmlns:tp="http://www.plazi.org/taxpub"><tp:treatment-meta><kwd-group><label>Taxon classification</label><kwd>
              <named-content content-type="kingdom">Animalia</named-content>
            </kwd><kwd>
              <named-content content-type="order">Diplura</named-content>
            </kwd><kwd>
              <named-content content-type="family">Campodeidae</named-content>
            </kwd></kwd-group><mixed-citation publication-type="journal"><person-group><name><surname>Sendra</surname><given-names>Alberto</given-names></name><name><surname>Selfa</surname><given-names>Jesús</given-names></name><name><surname>Bu</surname><given-names>Yun</given-names></name><name><surname>Luan</surname><given-names>Yun-Xia</given-names></name></person-group><article-title>﻿A synopsis of the <tp:taxon-name><tp:taxon-name-part taxon-name-part-type="family">Campodeidae</tp:taxon-name-part></tp:taxon-name> dipluran fauna from China (<tp:taxon-name><tp:taxon-name-part taxon-name-part-type="phylum">Arthropoda</tp:taxon-name-part></tp:taxon-name>, <tp:taxon-name><tp:taxon-name-part taxon-name-part-type="superclass">Hexapoda</tp:taxon-name-part></tp:taxon-name>) with a taxonomic key</article-title><source>Zookeys</source><day>23</day><month>05</month><year>2025</year><volume>1239</volume><fpage>147</fpage><lpage>181</lpage><pub-id pub-id-type="doi">10.3897/zookeys.1239.144945</pub-id></mixed-citation></tp:treatment-meta><tp:nomenclature><label>﻿1.-</label><tp:taxon-name><object-id xmlns:xlink="http://www.w3.org/1999/xlink" content-type="arpha" xlink:type="simple">6DBEBED6-EA6F-5F9A-879C-2C4C9E703EE9</object-id><tp:taxon-name-part taxon-name-part-type="genus" reg="Campodea">Campodea</tp:taxon-name-part> (<tp:taxon-name-part taxon-name-part-type="subgenus" reg="Campodea">Campodea</tp:taxon-name-part>) <tp:taxon-name-part taxon-name-part-type="species" reg="mondainii">mondainii</tp:taxon-name-part></tp:taxon-name><tp:taxon-authority>Silvestri, 1931</tp:taxon-authority></tp:nomenclature><tp:treatment-sec sec-type="description" id="SECID0ENQAE"><title>Description.</title><p>Body 2.0 mm length; epicuticle smooth under optical microscope; antennae 0.4× as long as body with antennomeres 20–22 as long as wide; sensillum of the third antennomere unknown; pronotum with 3+3 (<italic><abbrev xmlns:xlink="http://www.w3.org/1999/xlink" xlink:title="medial-anterior" id="ABBRID0EUQAE" xlink:type="simple">ma</abbrev></italic>, <italic><abbrev xmlns:xlink="http://www.w3.org/1999/xlink" xlink:title="lateral-anterior" id="ABBRID0EZQAE" xlink:type="simple">la</abbrev></italic>, <italic><abbrev xmlns:xlink="http://www.w3.org/1999/xlink" xlink:title="lateral-posterior" id="ABBRID0E5QAE" xlink:type="simple">lp</abbrev></italic>), mesonotum with 3+3 (<italic><abbrev xmlns:xlink="http://www.w3.org/1999/xlink" xlink:title="medial-anterior" id="ABBRID0EDRAE" xlink:type="simple">ma</abbrev></italic>, <italic><abbrev xmlns:xlink="http://www.w3.org/1999/xlink" xlink:title="lateral-anterior" id="ABBRID0EIRAE" xlink:type="simple">la</abbrev></italic>, <italic><abbrev xmlns:xlink="http://www.w3.org/1999/xlink" xlink:title="lateral-posterior" id="ABBRID0ENRAE" xlink:type="simple">lp</abbrev></italic>), and metanotum with 2+2 (<italic><abbrev xmlns:xlink="http://www.w3.org/1999/xlink" xlink:title="medial-anterior" id="ABBRID0ESRAE" xlink:type="simple">ma</abbrev></italic>, <italic><abbrev xmlns:xlink="http://www.w3.org/1999/xlink" xlink:title="lateral-posterior" id="ABBRID0EXRAE" xlink:type="simple">lp</abbrev></italic>) long barbed macrosetae; short clothing setae; marginal setae slightly longer than clothing setae and barbed; metathoracic leg 0.3× as long as body; urotergites I−VII with 1+1 <italic><abbrev xmlns:xlink="http://www.w3.org/1999/xlink" xlink:title="medial-anterior" id="ABBRID0E3RAE" xlink:type="simple">ma</abbrev></italic> short with bifurcated to several distal barbs macrosetae; urotergites IV−VII with 1+1 <italic><abbrev xmlns:xlink="http://www.w3.org/1999/xlink" xlink:title="lateral-anterior" id="ABBRID0EBSAE" xlink:type="simple">la</abbrev></italic> short barbed macrosetae and 1+1 <italic><abbrev xmlns:xlink="http://www.w3.org/1999/xlink" xlink:title="lateral-posterior" id="ABBRID0EGSAE" xlink:type="simple">lp</abbrev></italic> long barbed macrosetae; urosternite VIII with 3+3 <italic><abbrev xmlns:xlink="http://www.w3.org/1999/xlink" xlink:title="lateral-posterior" id="ABBRID0ELSAE" xlink:type="simple">lp</abbrev></italic> long barbed macrosetae; urosternite I with 5+5 short macrosetae with few distal barbs; urosternite II−VII with 4+4 short macrosetae with few distal barbs; appendages of first urosternite short and subcylindrical in males and females but larger in males with more numerous glandular setae; cerci 0.45× as long as body with apparently eight articles plus basal one, covered with long macrosetae.</p></tp:treatment-sec><tp:treatment-sec sec-type="habitat" id="SECID0EPSAE"><title>Habitat.</title><p>Deep layers in soil, probably an endogean species.</p></tp:treatment-sec><tp:treatment-sec sec-type="distribution" id="SECID0EUSAE"><title>Distribution.</title><p>China (Hubei, Jiangsu, Zhejiang, Anhui, Hunan, Guizhou, Yunnan, Guangxi, Beijing, Henan, and Shandong) and Korea.</p></tp:treatment-sec><tp:treatment-sec sec-type="References" id="SECID0EZSAE"><title>References.</title><p><xref ref-type="bibr" rid="B42">Silvestri (1931)</xref>.</p></tp:treatment-sec><ref-list><ref id="B42"><mixed-citation xmlns:xlink="http://www.w3.org/1999/xlink" xlink:type="simple"><person-group><name name-style="western"><surname>Silvestri</surname><given-names>F</given-names></name></person-group> (<year>1931</year>) <tp:taxon-name><tp:taxon-name-part taxon-name-part-type="family">Campodeidae</tp:taxon-name-part></tp:taxon-name> (<tp:taxon-name><tp:taxon-name-part taxon-name-part-type="class">Insecta</tp:taxon-name-part></tp:taxon-name><tp:taxon-name><tp:taxon-name-part taxon-name-part-type="order">Thysanura</tp:taxon-name-part></tp:taxon-name>) dell’estremo Oriente. Bolletino del Laboratorio d’Entomologia agraria in Portici XXV: 286−320.</mixed-citation></ref></ref-list></tp:taxon-treatment>
