# Supplementary material for: ﻿A synopsis of the Campodeidae dipluran fauna from China (Arthropoda, Hexapoda) with a taxonomic key
Source: Zookeys. 2025 May 23;1239:147–81. doi: 10.3897/zookeys.1239.144945 (PMC12125596; doi:10.3897/zookeys.1239.144945)
Supplement: XML Treatment for Campodea (?) pagei [file zookeys.1239.144945-treatment6.xml]

<!DOCTYPE tp:taxon-treatment
  PUBLIC "-//TaxonX//DTD Taxonomic Treatment Publishing DTD v0 20100105//EN" "tax-treatment-NSO.dtd">
<tp:taxon-treatment xmlns:tp="http://www.plazi.org/taxpub"><tp:treatment-meta><kwd-group><label>Taxon classification</label><kwd>
              <named-content content-type="kingdom">Animalia</named-content>
            </kwd><kwd>
              <named-content content-type="order">Diplura</named-content>
            </kwd><kwd>
              <named-content content-type="family">Campodeidae</named-content>
            </kwd></kwd-group><mixed-citation publication-type="journal"><person-group><name><surname>Sendra</surname><given-names>Alberto</given-names></name><name><surname>Selfa</surname><given-names>Jesús</given-names></name><name><surname>Bu</surname><given-names>Yun</given-names></name><name><surname>Luan</surname><given-names>Yun-Xia</given-names></name></person-group><article-title>﻿A synopsis of the <tp:taxon-name><tp:taxon-name-part taxon-name-part-type="family">Campodeidae</tp:taxon-name-part></tp:taxon-name> dipluran fauna from China (<tp:taxon-name><tp:taxon-name-part taxon-name-part-type="phylum">Arthropoda</tp:taxon-name-part></tp:taxon-name>, <tp:taxon-name><tp:taxon-name-part taxon-name-part-type="superclass">Hexapoda</tp:taxon-name-part></tp:taxon-name>) with a taxonomic key</article-title><source>Zookeys</source><day>23</day><month>05</month><year>2025</year><volume>1239</volume><fpage>147</fpage><lpage>181</lpage><pub-id pub-id-type="doi">10.3897/zookeys.1239.144945</pub-id></mixed-citation></tp:treatment-meta><tp:nomenclature><label>﻿3.-</label><tp:taxon-name>
            <object-id xmlns:xlink="http://www.w3.org/1999/xlink" content-type="arpha" xlink:type="simple">CC53F7B1-5123-5261-89AB-E8D962984453</object-id>
            <tp:taxon-name-part taxon-name-part-type="genus" reg="Campodea">Campodea</tp:taxon-name-part>
            <tp:taxon-name-part taxon-name-part-type="infraspecific-rank">(?)</tp:taxon-name-part>
            <tp:taxon-name-part taxon-name-part-type="species" reg="pagei">pagei</tp:taxon-name-part>
          </tp:taxon-name><tp:taxon-authority> Silvestri, 1931</tp:taxon-authority></tp:nomenclature><tp:treatment-sec sec-type="description" id="SECID0EPYAE"><title>Description.</title><p>Body 3.5 mm length; epicuticle no describe; antennae 0.4× shorter than the body length with 19 or 20 antennomeres as long as wide; sensillum of the third antennomere unknown;-pronotum with 2+2 (<italic><abbrev xmlns:xlink="http://www.w3.org/1999/xlink" xlink:title="medial-anterior" id="ABBRID0EWYAE" xlink:type="simple">ma</abbrev></italic>, <italic><abbrev xmlns:xlink="http://www.w3.org/1999/xlink" xlink:title="lateral-posterior" id="ABBRID0E2YAE" xlink:type="simple">lp</abbrev><sub>3</sub></italic>) short thick macrosetae with tiny distal barbs; short and thick clothing setae with tiny apical barb; marginal setae slightly longer than clothing setae with tiny distal barbs; metathoracic leg 0.3× as long as body; non macrosetae on urotergites I−VIII plus abdominal IX−X segments except a few strong setae probably macrosetae on posterior margin of abdominal segment X; urosternite I with 5+5 short macrosetae bearing few distal barbs; urosternites II−VII with 3+3 short macrosetae with few distal barbs; appendages of first urosternite subcylindrical slightly enlarged in males; cerci 0.45× as long as body with apparently ≤ 25 primary article plus basal one, covered with barbed setae much longer on distal articles.</p></tp:treatment-sec><tp:treatment-sec sec-type="habitat" id="SECID0EAZAE"><title>Habitat.</title><p>Deep layers in soil, probably an endogean species.</p></tp:treatment-sec><tp:treatment-sec sec-type="distribution" id="SECID0EFZAE"><title>Distribution.</title><p>Endemic in China (Hong Kong and Guangdong).</p></tp:treatment-sec><tp:treatment-sec sec-type="References" id="SECID0EKZAE"><title>References.</title><p><xref ref-type="bibr" rid="B42">Silvestri (1931)</xref>.</p></tp:treatment-sec><tp:treatment-sec sec-type="notes" id="SECID0EUZAE"><title>Note.</title><p>At present we considered this species as belonging to the genus <italic><tp:taxon-name><tp:taxon-name-part taxon-name-part-type="genus" reg="Campodea">Campodea</tp:taxon-name-part></tp:taxon-name></italic>, but unknown subgenus. <italic><tp:taxon-name><tp:taxon-name-part taxon-name-part-type="genus" reg="Campodea">Campodea</tp:taxon-name-part><tp:taxon-name-part taxon-name-part-type="species" reg="pagei">pagei</tp:taxon-name-part></tp:taxon-name></italic> lacks macrosetae on the abdominal segments, except for the tenth abdominal segment that supports a row of posterior macrosetae. This feature is completely unknown in other <italic><tp:taxon-name><tp:taxon-name-part taxon-name-part-type="genus" reg="Campodea">Campodea</tp:taxon-name-part></tp:taxon-name></italic> species. Nevertheless, the study of newly collected material is necessary to make further taxonomic decisions.</p></tp:treatment-sec><ref-list><ref id="B42"><mixed-citation xmlns:xlink="http://www.w3.org/1999/xlink" xlink:type="simple"><person-group><name name-style="western"><surname>Silvestri</surname><given-names>F</given-names></name></person-group> (<year>1931</year>) <tp:taxon-name><tp:taxon-name-part taxon-name-part-type="family">Campodeidae</tp:taxon-name-part></tp:taxon-name> (<tp:taxon-name><tp:taxon-name-part taxon-name-part-type="class">Insecta</tp:taxon-name-part></tp:taxon-name><tp:taxon-name><tp:taxon-name-part taxon-name-part-type="order">Thysanura</tp:taxon-name-part></tp:taxon-name>) dell’estremo Oriente. Bolletino del Laboratorio d’Entomologia agraria in Portici XXV: 286−320.</mixed-citation></ref></ref-list></tp:taxon-treatment>
