# Supplementary material for: ﻿A synopsis of the Campodeidae dipluran fauna from China (Arthropoda, Hexapoda) with a taxonomic key
Source: Zookeys. 2025 May 23;1239:147–81. doi: 10.3897/zookeys.1239.144945 (PMC12125596; doi:10.3897/zookeys.1239.144945)
Supplement: XML Treatment for Metriocampa [file zookeys.1239.144945-treatment7.xml]

<!DOCTYPE tp:taxon-treatment
  PUBLIC "-//TaxonX//DTD Taxonomic Treatment Publishing DTD v0 20100105//EN" "tax-treatment-NSO.dtd">
<tp:taxon-treatment xmlns:tp="http://www.plazi.org/taxpub"><tp:treatment-meta><kwd-group><label>Taxon classification</label><kwd>
              <named-content content-type="kingdom">Animalia</named-content>
            </kwd><kwd>
              <named-content content-type="order">Diplura</named-content>
            </kwd><kwd>
              <named-content content-type="family">Campodeidae</named-content>
            </kwd></kwd-group><mixed-citation publication-type="journal"><person-group><name><surname>Sendra</surname><given-names>Alberto</given-names></name><name><surname>Selfa</surname><given-names>Jesús</given-names></name><name><surname>Bu</surname><given-names>Yun</given-names></name><name><surname>Luan</surname><given-names>Yun-Xia</given-names></name></person-group><article-title>﻿A synopsis of the <tp:taxon-name><tp:taxon-name-part taxon-name-part-type="family">Campodeidae</tp:taxon-name-part></tp:taxon-name> dipluran fauna from China (<tp:taxon-name><tp:taxon-name-part taxon-name-part-type="phylum">Arthropoda</tp:taxon-name-part></tp:taxon-name>, <tp:taxon-name><tp:taxon-name-part taxon-name-part-type="superclass">Hexapoda</tp:taxon-name-part></tp:taxon-name>) with a taxonomic key</article-title><source>Zookeys</source><day>23</day><month>05</month><year>2025</year><volume>1239</volume><fpage>147</fpage><lpage>181</lpage><pub-id pub-id-type="doi">10.3897/zookeys.1239.144945</pub-id></mixed-citation></tp:treatment-meta><tp:nomenclature><label>﻿Genus</label><tp:taxon-name>
            <object-id xmlns:xlink="http://www.w3.org/1999/xlink" content-type="arpha" xlink:type="simple">497FC731-1D3D-5331-873C-34BB12303DE8</object-id>
            <tp:taxon-name-part taxon-name-part-type="genus" reg="Metriocampa">Metriocampa</tp:taxon-name-part>
          </tp:taxon-name><tp:taxon-authority>Silvestri, 1912</tp:taxon-authority></tp:nomenclature><tp:treatment-sec sec-type="diagnosis" id="SECID0ET2AE"><title>Diagnosis.</title><p><italic><tp:taxon-name><tp:taxon-name-part taxon-name-part-type="genus" reg="Tricampa">Tricampa</tp:taxon-name-part></tp:taxon-name></italic> Silvestri, 1912 is included in the genus <italic><tp:taxon-name><tp:taxon-name-part taxon-name-part-type="genus" reg="Metriocampa">Metriocampa</tp:taxon-name-part></tp:taxon-name></italic>, rejecting the artificial classification proposed by Paclt for both taxa (<xref ref-type="bibr" rid="B19">Condé and Geeraert 1962</xref>). The taxonomic difference between <italic><tp:taxon-name><tp:taxon-name-part taxon-name-part-type="genus" reg="Metriocampa">Metriocampa</tp:taxon-name-part></tp:taxon-name></italic> without <italic><abbrev xmlns:xlink="http://www.w3.org/1999/xlink" xlink:title="lateral-anterior" id="ABBRID0ET3AE" xlink:type="simple">la</abbrev></italic> pronotal macrosetae and <italic><tp:taxon-name><tp:taxon-name-part taxon-name-part-type="genus" reg="Tricampa">Tricampa</tp:taxon-name-part></tp:taxon-name></italic> with <italic><abbrev xmlns:xlink="http://www.w3.org/1999/xlink" xlink:title="lateral-anterior" id="ABBRID0E63AE" xlink:type="simple">la</abbrev></italic> pronotal macroseta seems not a valid reason for splitting both genera due to the similarities in other features: at most pronotum with 3+3 (<italic><abbrev xmlns:xlink="http://www.w3.org/1999/xlink" xlink:title="medial-anterior" id="ABBRID0EE4AE" xlink:type="simple">ma</abbrev></italic>, <italic><abbrev xmlns:xlink="http://www.w3.org/1999/xlink" xlink:title="lateral-anterior" id="ABBRID0EJ4AE" xlink:type="simple">la</abbrev></italic>, <italic><abbrev xmlns:xlink="http://www.w3.org/1999/xlink" xlink:title="lateral-posterior" id="ABBRID0EO4AE" xlink:type="simple">lp</abbrev><sub>3</sub></italic>), mesonotum 2+2 (<italic><abbrev xmlns:xlink="http://www.w3.org/1999/xlink" xlink:title="medial-anterior" id="ABBRID0EU4AE" xlink:type="simple">ma</abbrev></italic>, <italic><abbrev xmlns:xlink="http://www.w3.org/1999/xlink" xlink:title="lateral-anterior" id="ABBRID0EZ4AE" xlink:type="simple">la</abbrev></italic>), and metanotum 1+1 (<italic><abbrev xmlns:xlink="http://www.w3.org/1999/xlink" xlink:title="medial-anterior" id="ABBRID0E54AE" xlink:type="simple">ma</abbrev></italic>) macrosetae; subequal simple, slightly curved claws, with or without a tiny latero-ventral spine; absence of lateral processes on pretarsus or with short setiform ones in <italic><tp:taxon-name><tp:taxon-name-part taxon-name-part-type="genus" reg="Metriocampa">Metriocampa</tp:taxon-name-part><tp:taxon-name-part taxon-name-part-type="species" reg="vandykei">vandykei</tp:taxon-name-part></tp:taxon-name></italic> Silvestri, 1933 and <italic><tp:taxon-name><tp:taxon-name-part taxon-name-part-type="genus" reg="Metriocampa">Metriocampa</tp:taxon-name-part><tp:taxon-name-part taxon-name-part-type="species" reg="paradoxa">paradoxa</tp:taxon-name-part></tp:taxon-name></italic> Condé &amp; Geeraert, 1962; 1+1−2+2 <italic><abbrev xmlns:xlink="http://www.w3.org/1999/xlink" xlink:title="lateral-posterior" id="ABBRID0EZ5AE" xlink:type="simple">lp</abbrev></italic> macrosetae on urotergite VIII, 3+3−4+4 <italic><abbrev xmlns:xlink="http://www.w3.org/1999/xlink" xlink:title="lateral-posterior" id="ABBRID0E55AE" xlink:type="simple">lp</abbrev></italic> macrosetae on abdominal segment IX, and similarities in abdominal macrosetae patterns.</p></tp:treatment-sec><tp:treatment-sec sec-type="remarks" id="SECID0EC6AE"><title>Remarks.</title><p>A total of 19 species have already been described.</p></tp:treatment-sec><tp:treatment-sec sec-type="distribution" id="SECID0EH6AE"><title>Distribution.</title><p>Eastern Palearctic and Nearctic regions (<xref ref-type="bibr" rid="B10">Condé 1956</xref>; <xref ref-type="bibr" rid="B38">Sendra et al. 2021a</xref>)</p></tp:treatment-sec><ref-list><ref id="B19"><mixed-citation xmlns:xlink="http://www.w3.org/1999/xlink" xlink:type="simple"><person-group><name name-style="western"><surname>Condé</surname><given-names>B</given-names></name><name name-style="western"><surname>Geeraert</surname><given-names>P</given-names></name></person-group> (<year>1962</year>) Campodéidés endogés du centre des Éstats-Units. Archives de Zoologie expérimentale et générale 101(3): 73−16.</mixed-citation></ref><ref id="B10"><mixed-citation xmlns:xlink="http://www.w3.org/1999/xlink" xlink:type="simple"><person-group><name name-style="western"><surname>Condé</surname><given-names>B</given-names></name></person-group> (<year>1956</year>) <article-title>Matériaux pour une Monographie des Diploures Campodéidés.</article-title><source>Mémoires du Muséum National d’Histoire naturelle Série A Zoologie</source><volume>12</volume>: <fpage>1</fpage>–<lpage>202</lpage>.</mixed-citation></ref><ref id="B38"><mixed-citation xmlns:xlink="http://www.w3.org/1999/xlink" xlink:type="simple"><person-group><name name-style="western"><surname>Sendra</surname><given-names>A</given-names></name><name name-style="western"><surname>Jiménez-Valverde</surname><given-names>A</given-names></name><name name-style="western"><surname>Selfa</surname><given-names>J</given-names></name><name name-style="western"><surname>Reboleira</surname><given-names>ASPS</given-names></name></person-group> (<year>2021a</year>) Diversity, ecology, distribution and biogeography of <tp:taxon-name><tp:taxon-name-part taxon-name-part-type="order">Diplura</tp:taxon-name-part></tp:taxon-name>. Insect Conserv Divers 14: 415−425. <ext-link xlink:href="10.1111/icad.12480" ext-link-type="doi" xlink:type="simple">https://doi.org/10.1111/icad.12480</ext-link></mixed-citation></ref></ref-list></tp:taxon-treatment>
