# Supplementary material for: ﻿A synopsis of the Campodeidae dipluran fauna from China (Arthropoda, Hexapoda) with a taxonomic key
Source: Zookeys. 2025 May 23;1239:147–81. doi: 10.3897/zookeys.1239.144945 (PMC12125596; doi:10.3897/zookeys.1239.144945)
Supplement: XML Treatment for Metriocampa matsumurae [file zookeys.1239.144945-treatment9.xml]

<!DOCTYPE tp:taxon-treatment
  PUBLIC "-//TaxonX//DTD Taxonomic Treatment Publishing DTD v0 20100105//EN" "tax-treatment-NSO.dtd">
<tp:taxon-treatment xmlns:tp="http://www.plazi.org/taxpub"><tp:treatment-meta><kwd-group><label>Taxon classification</label><kwd>
              <named-content content-type="kingdom">Animalia</named-content>
            </kwd><kwd>
              <named-content content-type="order">Diplura</named-content>
            </kwd><kwd>
              <named-content content-type="family">Campodeidae</named-content>
            </kwd></kwd-group><mixed-citation publication-type="journal"><person-group><name><surname>Sendra</surname><given-names>Alberto</given-names></name><name><surname>Selfa</surname><given-names>Jesús</given-names></name><name><surname>Bu</surname><given-names>Yun</given-names></name><name><surname>Luan</surname><given-names>Yun-Xia</given-names></name></person-group><article-title>﻿A synopsis of the <tp:taxon-name><tp:taxon-name-part taxon-name-part-type="family">Campodeidae</tp:taxon-name-part></tp:taxon-name> dipluran fauna from China (<tp:taxon-name><tp:taxon-name-part taxon-name-part-type="phylum">Arthropoda</tp:taxon-name-part></tp:taxon-name>, <tp:taxon-name><tp:taxon-name-part taxon-name-part-type="superclass">Hexapoda</tp:taxon-name-part></tp:taxon-name>) with a taxonomic key</article-title><source>Zookeys</source><day>23</day><month>05</month><year>2025</year><volume>1239</volume><fpage>147</fpage><lpage>181</lpage><pub-id pub-id-type="doi">10.3897/zookeys.1239.144945</pub-id></mixed-citation></tp:treatment-meta><tp:nomenclature><label>﻿5.-</label><tp:taxon-name>
            <object-id xmlns:xlink="http://www.w3.org/1999/xlink" content-type="arpha" xlink:type="simple">061A687A-172F-56BE-9316-4AA7A1C225D8</object-id>
            <tp:taxon-name-part taxon-name-part-type="genus" reg="Metriocampa">Metriocampa</tp:taxon-name-part>
            <tp:taxon-name-part taxon-name-part-type="species" reg="matsumurae">matsumurae</tp:taxon-name-part>
          </tp:taxon-name><tp:taxon-authority>Silvestri, 1931</tp:taxon-authority></tp:nomenclature><tp:treatment-sec sec-type="description" id="SECID0EBEAG"><title>Description.</title><p>Body 3.5 mm length; epicuticle smooth under optical microscope; short and thin clothing setae; antennae 0.4× as long as body with 19−22 antennomeres as long as wide; not able to observe the third antennomere sensillum due to the poor condition of the specimen observed; pronotum with 2+2 (<italic><abbrev xmlns:xlink="http://www.w3.org/1999/xlink" xlink:title="medial-anterior" id="ABBRID0EIEAG" xlink:type="simple">ma</abbrev></italic>, <italic><abbrev xmlns:xlink="http://www.w3.org/1999/xlink" xlink:title="lateral-posterior" id="ABBRID0ENEAG" xlink:type="simple">lp</abbrev><sub>3</sub></italic>), and mesonotum with 1+1 (<italic><abbrev xmlns:xlink="http://www.w3.org/1999/xlink" xlink:title="medial-anterior" id="ABBRID0ETEAG" xlink:type="simple">ma</abbrev></italic>) relatively short macrosetae, except the longest <italic><abbrev xmlns:xlink="http://www.w3.org/1999/xlink" xlink:title="lateral-posterior" id="ABBRID0EYEAG" xlink:type="simple">lp</abbrev><sub>3</sub></italic>; short clothing setae; marginal setae longer than clothing setae; metathoracic leg 0.4× as long as body; urotergite VIII with 2+2 <italic><abbrev xmlns:xlink="http://www.w3.org/1999/xlink" xlink:title="lateral-posterior" id="ABBRID0E5EAG" xlink:type="simple">lp</abbrev></italic> macrosetae; abdominal segment IX with 4+4 <italic><abbrev xmlns:xlink="http://www.w3.org/1999/xlink" xlink:title="lateral-posterior" id="ABBRID0EDFAG" xlink:type="simple">lp</abbrev></italic> macrosetae; all urotergal macrosetae long and barbed; urosternite I with 5+5 short macrosetae with few distal barbs; urosternite II-VII with 4+4 short macrosetae bearing few distal barbs; appendages of first urosternite short and subcylindrical in females and much larger in males; first urosternite in males bearing a field of <italic>g<sub>1</sub></italic> glandular setae on posterior position; cerci as longer as the body length with 12 primary articles plus basal one, covered with long barbed macrosetae and clothing setae.</p></tp:treatment-sec><tp:treatment-sec sec-type="habitat" id="SECID0ELFAG"><title>Habitat.</title><p>Deep layers in soil, probably an endogean species.</p></tp:treatment-sec><tp:treatment-sec sec-type="distribution" id="SECID0EQFAG"><title>Distribution.</title><p>Eastern Asia: China (Beijing and Shandong), Korea, and Japan.</p></tp:treatment-sec><tp:treatment-sec sec-type="References" id="SECID0EVFAG"><title>References.</title><p><xref ref-type="bibr" rid="B42">Silvestri (1931)</xref>.</p></tp:treatment-sec><ref-list><ref id="B42"><mixed-citation xmlns:xlink="http://www.w3.org/1999/xlink" xlink:type="simple"><person-group><name name-style="western"><surname>Silvestri</surname><given-names>F</given-names></name></person-group> (<year>1931</year>) <tp:taxon-name><tp:taxon-name-part taxon-name-part-type="family">Campodeidae</tp:taxon-name-part></tp:taxon-name> (<tp:taxon-name><tp:taxon-name-part taxon-name-part-type="class">Insecta</tp:taxon-name-part></tp:taxon-name><tp:taxon-name><tp:taxon-name-part taxon-name-part-type="order">Thysanura</tp:taxon-name-part></tp:taxon-name>) dell’estremo Oriente. Bolletino del Laboratorio d’Entomologia agraria in Portici XXV: 286−320.</mixed-citation></ref></ref-list></tp:taxon-treatment>
