# Supplementary material for: ﻿A synopsis of the Campodeidae dipluran fauna from China (Arthropoda, Hexapoda) with a taxonomic key
Source: Zookeys. 2025 May 23;1239:147–81. doi: 10.3897/zookeys.1239.144945 (PMC12125596; doi:10.3897/zookeys.1239.144945)
Supplement: XML Treatment for Metriocampa packardi [file zookeys.1239.144945-treatment10.xml]

<!DOCTYPE tp:taxon-treatment
  PUBLIC "-//TaxonX//DTD Taxonomic Treatment Publishing DTD v0 20100105//EN" "tax-treatment-NSO.dtd">
<tp:taxon-treatment xmlns:tp="http://www.plazi.org/taxpub"><tp:treatment-meta><kwd-group><label>Taxon classification</label><kwd>
              <named-content content-type="kingdom">Animalia</named-content>
            </kwd><kwd>
              <named-content content-type="order">Diplura</named-content>
            </kwd><kwd>
              <named-content content-type="family">Campodeidae</named-content>
            </kwd></kwd-group><mixed-citation publication-type="journal"><person-group><name><surname>Sendra</surname><given-names>Alberto</given-names></name><name><surname>Selfa</surname><given-names>Jesús</given-names></name><name><surname>Bu</surname><given-names>Yun</given-names></name><name><surname>Luan</surname><given-names>Yun-Xia</given-names></name></person-group><article-title>﻿A synopsis of the <tp:taxon-name><tp:taxon-name-part taxon-name-part-type="family">Campodeidae</tp:taxon-name-part></tp:taxon-name> dipluran fauna from China (<tp:taxon-name><tp:taxon-name-part taxon-name-part-type="phylum">Arthropoda</tp:taxon-name-part></tp:taxon-name>, <tp:taxon-name><tp:taxon-name-part taxon-name-part-type="superclass">Hexapoda</tp:taxon-name-part></tp:taxon-name>) with a taxonomic key</article-title><source>Zookeys</source><day>23</day><month>05</month><year>2025</year><volume>1239</volume><fpage>147</fpage><lpage>181</lpage><pub-id pub-id-type="doi">10.3897/zookeys.1239.144945</pub-id></mixed-citation></tp:treatment-meta><tp:nomenclature><label>﻿6.-</label><tp:taxon-name>
            <object-id xmlns:xlink="http://www.w3.org/1999/xlink" content-type="arpha" xlink:type="simple">FDD4B288-EDB7-5719-A2C2-48D39AF905D3</object-id>
            <tp:taxon-name-part taxon-name-part-type="genus" reg="Metriocampa">Metriocampa</tp:taxon-name-part>
            <tp:taxon-name-part taxon-name-part-type="species" reg="packardi">packardi</tp:taxon-name-part>
          </tp:taxon-name><tp:taxon-authority>Silvestri, 1912</tp:taxon-authority></tp:nomenclature><tp:treatment-sec sec-type="description" id="SECID0EDHAG"><title>Description.</title><p>Body 2.2−4.3 mm (adults) and 1.5−2.0 mm (juveniles) length; epicuticle smooth under optical microscope; antennae 0.4× as long as body with 18−25 antennomeres as long as wide; bacilliform sensillum on sternal third antennomere; pronotum with 2+2 (<italic><abbrev xmlns:xlink="http://www.w3.org/1999/xlink" xlink:title="medial-anterior" id="ABBRID0EKHAG" xlink:type="simple">ma</abbrev></italic>, <italic><abbrev xmlns:xlink="http://www.w3.org/1999/xlink" xlink:title="lateral-posterior" id="ABBRID0EPHAG" xlink:type="simple">lp</abbrev><sub>3</sub></italic>) barbed macrosetae; short clothing setae; marginal setae longer than clothing setae; metathoracic leg 0.3× as long as body; no dorsal femoral macrosetae nor sternal tibial macrosetae; urotergite VIII 2+2 <italic><abbrev xmlns:xlink="http://www.w3.org/1999/xlink" xlink:title="lateral-posterior" id="ABBRID0EVHAG" xlink:type="simple">lp</abbrev></italic> barbed macrosetae, abdominal segment IX with 4+4 <italic><abbrev xmlns:xlink="http://www.w3.org/1999/xlink" xlink:title="lateral-posterior" id="ABBRID0E1HAG" xlink:type="simple">lp</abbrev></italic> barbed macrosetae; urosternite I with 4+4−5+5 short macrosetae with few distal barbs; urosternite II−VII with 4+4 short macrosetae with few distal barbs; appendages of first urosternite short and subcylindrical in females and males enlarged up globous in males with <italic>a<sub>1</sub></italic> and <italic>a<sub>2</sub></italic> glandular setae; first urosternite in males bearing a field of <italic>g<sub>1</sub></italic> glandular setae on posterior position; cerci 0.8× as long as body length with up to 20 articles plus basal one, covered with long barbed macrosetae and clothing setae.</p></tp:treatment-sec><tp:treatment-sec sec-type="habitat" id="SECID0EKIAG"><title>Habitat.</title><p>Upper layers of the soil, among leaves in forest soils.</p></tp:treatment-sec><tp:treatment-sec sec-type="distribution" id="SECID0EPIAG"><title>Distribution.</title><p>Holarctic realm, including China (Jilin) and North America.</p></tp:treatment-sec><tp:treatment-sec sec-type="References" id="SECID0EUIAG"><title>References.</title><p><xref ref-type="bibr" rid="B41">Silvestri (1911</xref>, <xref ref-type="bibr" rid="B43">1933a</xref>); <xref ref-type="bibr" rid="B21">Condé and Thomas (1957)</xref>; <xref ref-type="bibr" rid="B2">Bareth and Condé (1958)</xref>.</p></tp:treatment-sec><ref-list><ref id="B41"><mixed-citation xmlns:xlink="http://www.w3.org/1999/xlink" xlink:type="simple"><person-group><name name-style="western"><surname>Silvestri</surname><given-names>F</given-names></name></person-group> (<year>1911</year>) Nuovi generi e nuove specie di <tp:taxon-name><tp:taxon-name-part taxon-name-part-type="family">Campodeidae</tp:taxon-name-part></tp:taxon-name> (<tp:taxon-name><tp:taxon-name-part taxon-name-part-type="order">Thysanura</tp:taxon-name-part></tp:taxon-name>) dell’America settentrionale. Bolletino del Laboratorio di Zoologia generale e agraria in Portici VI: 5−25.</mixed-citation></ref><ref id="B43"><mixed-citation xmlns:xlink="http://www.w3.org/1999/xlink" xlink:type="simple"><person-group><name name-style="western"><surname>Silvestri</surname><given-names>F</given-names></name></person-group> (<year>1933a</year>) Quarto contributo alla conoscenza dei <tp:taxon-name><tp:taxon-name-part taxon-name-part-type="family">Campodeidae</tp:taxon-name-part></tp:taxon-name> (<tp:taxon-name><tp:taxon-name-part taxon-name-part-type="order">Thysanura</tp:taxon-name-part></tp:taxon-name>) del Nord America. Bolletino del Laboratorio di Zoologia generale e agraria in Portici XXVII: 156−204.</mixed-citation></ref><ref id="B21"><mixed-citation xmlns:xlink="http://www.w3.org/1999/xlink" xlink:type="simple"><person-group><name name-style="western"><surname>Condé</surname><given-names>B</given-names></name><name name-style="western"><surname>Thomas</surname><given-names>J</given-names></name></person-group> (<year>1957</year>) Contribution à la faune des Campodéidés de Californie. Bulletin de la Société Linneenne de Lyon 4: 81−96, 5: 118−127, 6: 142−155. <ext-link xlink:href="10.3406/linly.1957.7893" ext-link-type="doi" xlink:type="simple">https://doi.org/10.3406/linly.1957.7893</ext-link></mixed-citation></ref><ref id="B2"><mixed-citation xmlns:xlink="http://www.w3.org/1999/xlink" xlink:type="simple"><person-group><name name-style="western"><surname>Bareth</surname><given-names>C</given-names></name><name name-style="western"><surname>Condé</surname><given-names>B</given-names></name></person-group> (<year>1958</year>) Campodéidés endogés de l’ouest des États-Unis (Washinton, Oregon, Californie, Arizona). Bulletin de la Société Linneenne de Lyon 8: 226−248; 9: 265−276; 10: 297−304. <ext-link xlink:href="10.3406/linly.1958.8012" ext-link-type="doi" xlink:type="simple">https://doi.org/10.3406/linly.1958.8012</ext-link></mixed-citation></ref></ref-list></tp:taxon-treatment>
