# Supplementary material for: ﻿A synopsis of the Campodeidae dipluran fauna from China (Arthropoda, Hexapoda) with a taxonomic key
Source: Zookeys. 2025 May 23;1239:147–81. doi: 10.3897/zookeys.1239.144945 (PMC12125596; doi:10.3897/zookeys.1239.144945)
Supplement: XML Treatment for Metriocampa urumqiensis [file zookeys.1239.144945-treatment12.xml]

<!DOCTYPE tp:taxon-treatment
  PUBLIC "-//TaxonX//DTD Taxonomic Treatment Publishing DTD v0 20100105//EN" "tax-treatment-NSO.dtd">
<tp:taxon-treatment xmlns:tp="http://www.plazi.org/taxpub"><tp:treatment-meta><kwd-group><label>Taxon classification</label><kwd>
              <named-content content-type="kingdom">Animalia</named-content>
            </kwd><kwd>
              <named-content content-type="order">Diplura</named-content>
            </kwd><kwd>
              <named-content content-type="family">Campodeidae</named-content>
            </kwd></kwd-group><mixed-citation publication-type="journal"><person-group><name><surname>Sendra</surname><given-names>Alberto</given-names></name><name><surname>Selfa</surname><given-names>Jesús</given-names></name><name><surname>Bu</surname><given-names>Yun</given-names></name><name><surname>Luan</surname><given-names>Yun-Xia</given-names></name></person-group><article-title>﻿A synopsis of the <tp:taxon-name><tp:taxon-name-part taxon-name-part-type="family">Campodeidae</tp:taxon-name-part></tp:taxon-name> dipluran fauna from China (<tp:taxon-name><tp:taxon-name-part taxon-name-part-type="phylum">Arthropoda</tp:taxon-name-part></tp:taxon-name>, <tp:taxon-name><tp:taxon-name-part taxon-name-part-type="superclass">Hexapoda</tp:taxon-name-part></tp:taxon-name>) with a taxonomic key</article-title><source>Zookeys</source><day>23</day><month>05</month><year>2025</year><volume>1239</volume><fpage>147</fpage><lpage>181</lpage><pub-id pub-id-type="doi">10.3897/zookeys.1239.144945</pub-id></mixed-citation></tp:treatment-meta><tp:nomenclature><label>﻿8.-</label><tp:taxon-name>
            <object-id xmlns:xlink="http://www.w3.org/1999/xlink" content-type="arpha" xlink:type="simple">2C83C66A-925F-5240-9058-451B5EEE1232</object-id>
            <tp:taxon-name-part taxon-name-part-type="genus" reg="Metriocampa">Metriocampa</tp:taxon-name-part>
            <tp:taxon-name-part taxon-name-part-type="species" reg="urumqiensis">urumqiensis</tp:taxon-name-part>
          </tp:taxon-name><tp:taxon-authority>Chou &amp; Chen, 1980</tp:taxon-authority><xref ref-type="fig" rid="F1">Figs 1</xref><xref ref-type="fig" rid="F2">, 2</xref><xref ref-type="fig" rid="F3">, 3</xref><xref ref-type="fig" rid="F4">, 4</xref><xref ref-type="fig" rid="F5">, 5</xref><xref ref-type="fig" rid="F6">, 6</xref><xref ref-type="fig" rid="F7">, 7</xref></tp:nomenclature><tp:treatment-sec sec-type="description" id="SECID0EKOAG"><title>Description.</title><p>Body 2.1−4.4 mm length; epicuticle without microdenticles using optical microscope describe; antennae 0.3−0.6× as long as body with 16−27 antennomeres as long as wide; ventral sensillum small and subcylindrical on third antennomere; pronotum, mesonotum, and metanotum with 3+3 (<italic><abbrev xmlns:xlink="http://www.w3.org/1999/xlink" xlink:title="medial-anterior" id="ABBRID0EROAG" xlink:type="simple">ma</abbrev></italic>, <italic><abbrev xmlns:xlink="http://www.w3.org/1999/xlink" xlink:title="lateral-anterior" id="ABBRID0EWOAG" xlink:type="simple">la</abbrev></italic>, <italic><abbrev xmlns:xlink="http://www.w3.org/1999/xlink" xlink:title="lateral-posterior" id="ABBRID0E2OAG" xlink:type="simple">lp</abbrev><sub>3</sub></italic>), 2+2 (<italic><abbrev xmlns:xlink="http://www.w3.org/1999/xlink" xlink:title="medial-anterior" id="ABBRID0EBPAG" xlink:type="simple">ma</abbrev></italic>, <italic><abbrev xmlns:xlink="http://www.w3.org/1999/xlink" xlink:title="lateral-anterior" id="ABBRID0EGPAG" xlink:type="simple">la</abbrev></italic>), 1+1 (<italic><abbrev xmlns:xlink="http://www.w3.org/1999/xlink" xlink:title="medial-anterior" id="ABBRID0ELPAG" xlink:type="simple">ma</abbrev></italic>) relatively short bifurcated macrosetae, except the longest <italic><abbrev xmlns:xlink="http://www.w3.org/1999/xlink" xlink:title="lateral-posterior" id="ABBRID0EQPAG" xlink:type="simple">lp</abbrev><sub>3</sub></italic>; short clothing setae; marginal setae longer than clothing setae; metathoracic leg 0.3× as long as body; urotergite VIII with 2+2 <italic><abbrev xmlns:xlink="http://www.w3.org/1999/xlink" xlink:title="lateral-posterior" id="ABBRID0EWPAG" xlink:type="simple">lp</abbrev></italic> macrosetae; abdominal segment IX with 4+4 <italic><abbrev xmlns:xlink="http://www.w3.org/1999/xlink" xlink:title="lateral-posterior" id="ABBRID0E2PAG" xlink:type="simple">lp</abbrev></italic> macrosetae; urosternite I with 5+5 short bifurcated macrosetae; urosternite II−VII with 4+4 short bifurcated macrosetae; appendages of first urosternite short and subcylindrical in females and males, but in males larger appendages bearing <italic>a<sub>1</sub></italic> and <italic>a<sub>2</sub></italic> glandular setae and male first urosternite has a field with three or four rows of <italic>g<sub>1</sub></italic> glandular setae on posterior area; cerci 0.4× as long as body with apparently eight articles plus basal one, covered with long barbed and long smooth clothing setae.</p><fig id="F1" position="float" orientation="portrait"><object-id xmlns:xlink="http://www.w3.org/1999/xlink" content-type="doi" xlink:type="simple">10.3897/zookeys.1239.144945.figure1</object-id><object-id xmlns:xlink="http://www.w3.org/1999/xlink" content-type="arpha" xlink:type="simple">27F8B0E9-DFD5-5B04-BB3E-53C9325FF6E0</object-id><label>Figure 1.</label><caption><p><italic><tp:taxon-name><tp:taxon-name-part taxon-name-part-type="genus" reg="Metriocampa">Metriocampa</tp:taxon-name-part><tp:taxon-name-part taxon-name-part-type="species" reg="urumqiensis">urumqiensis</tp:taxon-name-part></tp:taxon-name></italic> Chou &amp; Chen, 1980 <bold>a</bold> proximal part of antennae <bold>b</bold> pronotum, lateral view <bold>c</bold> habitus <bold>d</bold> abdominal segment seventh to tenth, lateral view <bold>e</bold> medial part of a cercus.</p></caption><graphic xmlns:xlink="http://www.w3.org/1999/xlink" xlink:href="zookeys-1239-147_article-144945__-g001.jpg" position="float" orientation="portrait" xlink:type="simple" id="oo_1336971.jpg"><uri content-type="original_file" xlink:type="simple">https://binary.pensoft.net/fig/1336971</uri></graphic></fig><fig id="F2" position="float" orientation="portrait"><object-id xmlns:xlink="http://www.w3.org/1999/xlink" content-type="doi" xlink:type="simple">10.3897/zookeys.1239.144945.figure2</object-id><object-id xmlns:xlink="http://www.w3.org/1999/xlink" content-type="arpha" xlink:type="simple">14EA095A-4AE3-5DCD-BA89-5098E5E7B9BC</object-id><label>Figure 2.</label><caption><p><italic><tp:taxon-name><tp:taxon-name-part taxon-name-part-type="genus" reg="Metriocampa">Metriocampa</tp:taxon-name-part><tp:taxon-name-part taxon-name-part-type="species" reg="urumqiensis">urumqiensis</tp:taxon-name-part></tp:taxon-name></italic> Chou &amp; Chen, 1980 <bold>a</bold> dorsal portion of the third antennomere, with its trichobothria <bold>b</bold> distal part of apical antennomere with its cupuliform organ <bold>c</bold> latero-distal part of a medial antennomere, with some gouge sensilla <bold>d</bold> third antennomeres <bold>e</bold> medial antennomere.</p></caption><graphic xmlns:xlink="http://www.w3.org/1999/xlink" xlink:href="zookeys-1239-147_article-144945__-g002.jpg" position="float" orientation="portrait" xlink:type="simple" id="oo_1336972.jpg"><uri content-type="original_file" xlink:type="simple">https://binary.pensoft.net/fig/1336972</uri></graphic></fig><fig id="F3" position="float" orientation="portrait"><object-id xmlns:xlink="http://www.w3.org/1999/xlink" content-type="doi" xlink:type="simple">10.3897/zookeys.1239.144945.figure3</object-id><object-id xmlns:xlink="http://www.w3.org/1999/xlink" content-type="arpha" xlink:type="simple">D5D7F825-DFAE-5763-92DA-34E6C882F7F0</object-id><label>Figure 3.</label><caption><p><italic><tp:taxon-name><tp:taxon-name-part taxon-name-part-type="genus" reg="Metriocampa">Metriocampa</tp:taxon-name-part><tp:taxon-name-part taxon-name-part-type="species" reg="urumqiensis">urumqiensis</tp:taxon-name-part></tp:taxon-name></italic> Chou &amp; Chen, 1980 <bold>a</bold> head, ventral view <bold>b</bold> anterior portion of the labium with their labial palps (<italic>sétigère plaque</italic>) and palpiform processes.</p></caption><graphic xmlns:xlink="http://www.w3.org/1999/xlink" xlink:href="zookeys-1239-147_article-144945__-g003.jpg" position="float" orientation="portrait" xlink:type="simple" id="oo_1336973.jpg"><uri content-type="original_file" xlink:type="simple">https://binary.pensoft.net/fig/1336973</uri></graphic></fig><fig id="F4" position="float" orientation="portrait"><object-id xmlns:xlink="http://www.w3.org/1999/xlink" content-type="doi" xlink:type="simple">10.3897/zookeys.1239.144945.figure4</object-id><object-id xmlns:xlink="http://www.w3.org/1999/xlink" content-type="arpha" xlink:type="simple">FD796EFF-F218-50DC-BB5C-5A426379266D</object-id><label>Figure 4.</label><caption><p><italic><tp:taxon-name><tp:taxon-name-part taxon-name-part-type="genus" reg="Metriocampa">Metriocampa</tp:taxon-name-part><tp:taxon-name-part taxon-name-part-type="species" reg="urumqiensis">urumqiensis</tp:taxon-name-part></tp:taxon-name></italic> Chou &amp; Chen, 1980 <bold>a</bold> lateral part of the pronotum <bold>b</bold> latero-posterior view of the pronotum <bold>c</bold> detail of rosette-like formation.</p></caption><graphic xmlns:xlink="http://www.w3.org/1999/xlink" xlink:href="zookeys-1239-147_article-144945__-g004.jpg" position="float" orientation="portrait" xlink:type="simple" id="oo_1336974.jpg"><uri content-type="original_file" xlink:type="simple">https://binary.pensoft.net/fig/1336974</uri></graphic></fig><fig id="F5" position="float" orientation="portrait"><object-id xmlns:xlink="http://www.w3.org/1999/xlink" content-type="doi" xlink:type="simple">10.3897/zookeys.1239.144945.figure5</object-id><object-id xmlns:xlink="http://www.w3.org/1999/xlink" content-type="arpha" xlink:type="simple">DE6DB270-AF70-5DEA-8CAD-5E93A93F174A</object-id><label>Figure 5.</label><caption><p><italic><tp:taxon-name><tp:taxon-name-part taxon-name-part-type="genus" reg="Metriocampa">Metriocampa</tp:taxon-name-part><tp:taxon-name-part taxon-name-part-type="species" reg="urumqiensis">urumqiensis</tp:taxon-name-part></tp:taxon-name></italic> Chou &amp; Chen, 1980 <bold>a</bold> lateral view of pretarsus <bold>b</bold> frontal view of pretarsus <bold>c</bold> detail of pretarsus, medial portion of the claws <bold>d</bold> pretarsus, latero-tergal view.</p></caption><graphic xmlns:xlink="http://www.w3.org/1999/xlink" xlink:href="zookeys-1239-147_article-144945__-g005.jpg" position="float" orientation="portrait" xlink:type="simple" id="oo_1336975.jpg"><uri content-type="original_file" xlink:type="simple">https://binary.pensoft.net/fig/1336975</uri></graphic></fig><fig id="F6" position="float" orientation="portrait"><object-id xmlns:xlink="http://www.w3.org/1999/xlink" content-type="doi" xlink:type="simple">10.3897/zookeys.1239.144945.figure6</object-id><object-id xmlns:xlink="http://www.w3.org/1999/xlink" content-type="arpha" xlink:type="simple">0F6B4837-2192-563E-BB06-C1D45BDAF9E5</object-id><label>Figure 6.</label><caption><p><italic><tp:taxon-name><tp:taxon-name-part taxon-name-part-type="genus" reg="Metriocampa">Metriocampa</tp:taxon-name-part><tp:taxon-name-part taxon-name-part-type="species" reg="urumqiensis">urumqiensis</tp:taxon-name-part></tp:taxon-name></italic> Chou &amp; Chen, 1980 male specimen <bold>a</bold> latero-posterior portion of the first urosternite <bold>b</bold> distal part of the appendage of the first urosternite <bold>c</bold> medial portion of the appendage of the first urosternite.</p></caption><graphic xmlns:xlink="http://www.w3.org/1999/xlink" xlink:href="zookeys-1239-147_article-144945__-g006.jpg" position="float" orientation="portrait" xlink:type="simple" id="oo_1336976.jpg"><uri content-type="original_file" xlink:type="simple">https://binary.pensoft.net/fig/1336976</uri></graphic></fig><fig id="F7" position="float" orientation="portrait"><object-id xmlns:xlink="http://www.w3.org/1999/xlink" content-type="doi" xlink:type="simple">10.3897/zookeys.1239.144945.figure7</object-id><object-id xmlns:xlink="http://www.w3.org/1999/xlink" content-type="arpha" xlink:type="simple">000249DC-8577-596A-89BA-9D72EF806AB9</object-id><label>Figure 7.</label><caption><p><italic><tp:taxon-name><tp:taxon-name-part taxon-name-part-type="genus" reg="Metriocampa">Metriocampa</tp:taxon-name-part><tp:taxon-name-part taxon-name-part-type="species" reg="urumqiensis">urumqiensis</tp:taxon-name-part></tp:taxon-name></italic> Chou &amp; Chen,1980 <bold>a</bold> latero-posterior portion of medial urosternite <bold>b</bold> stylus of a medial urosternite <bold>c</bold> eversible vesicle of a medial urosternite.</p></caption><graphic xmlns:xlink="http://www.w3.org/1999/xlink" xlink:href="zookeys-1239-147_article-144945__-g007.jpg" position="float" orientation="portrait" xlink:type="simple" id="oo_1336977.jpg"><uri content-type="original_file" xlink:type="simple">https://binary.pensoft.net/fig/1336977</uri></graphic></fig></tp:treatment-sec><tp:treatment-sec sec-type="habitat" id="SECID0EHXAG"><title>Habitat.</title><p>Upper layers of the soil, among leaves in forest soils.</p></tp:treatment-sec><tp:treatment-sec sec-type="distribution" id="SECID0EMXAG"><title>Distribution.</title><p>Endemic in China (Xinjiang, Qinghai, Gansu, Ningxia, Sichuan, and Shaanxi).</p></tp:treatment-sec><tp:treatment-sec sec-type="References" id="SECID0ERXAG"><title>References.</title><p><xref ref-type="bibr" rid="B5">Chou and Chen (1980)</xref>.</p></tp:treatment-sec><ref-list><ref id="B5"><mixed-citation xmlns:xlink="http://www.w3.org/1999/xlink" xlink:type="simple"><person-group><name name-style="western"><surname>Chou</surname><given-names>I</given-names></name><name name-style="western"><surname>Chen</surname><given-names>T</given-names></name></person-group> (<year>1980</year>) Two new species of <tp:taxon-name><tp:taxon-name-part taxon-name-part-type="family">Campodeidae</tp:taxon-name-part></tp:taxon-name> from Xinjiang (<tp:taxon-name><tp:taxon-name-part taxon-name-part-type="subclass">Apterygota</tp:taxon-name-part></tp:taxon-name>: <tp:taxon-name><tp:taxon-name-part taxon-name-part-type="order">Diplura</tp:taxon-name-part></tp:taxon-name>). Entomotaxonomia II (2): 157−160. <ext-link xlink:href="http://xbkcflxb.alljournal.net/xbkcflxb/ch/reader/view_abstract.aspx?file_no=19800233&amp;flag=1" ext-link-type="uri" xlink:type="simple">http://xbkcflxb.alljournal.net/xbkcflxb/ch/reader/view_abstract.aspx?file_no=19800233&amp;flag=1</ext-link></mixed-citation></ref></ref-list></tp:taxon-treatment>
