# Supplementary material for: ﻿A synopsis of the Campodeidae dipluran fauna from China (Arthropoda, Hexapoda) with a taxonomic key
Source: Zookeys. 2025 May 23;1239:147–81. doi: 10.3897/zookeys.1239.144945 (PMC12125596; doi:10.3897/zookeys.1239.144945)
Supplement: XML Treatment for Metriocampa wuyanlinensis [file zookeys.1239.144945-treatment13.xml]

<!DOCTYPE tp:taxon-treatment
  PUBLIC "-//TaxonX//DTD Taxonomic Treatment Publishing DTD v0 20100105//EN" "tax-treatment-NSO.dtd">
<tp:taxon-treatment xmlns:tp="http://www.plazi.org/taxpub"><tp:treatment-meta><kwd-group><label>Taxon classification</label><kwd>
              <named-content content-type="kingdom">Animalia</named-content>
            </kwd><kwd>
              <named-content content-type="order">Diplura</named-content>
            </kwd><kwd>
              <named-content content-type="family">Campodeidae</named-content>
            </kwd></kwd-group><mixed-citation publication-type="journal"><person-group><name><surname>Sendra</surname><given-names>Alberto</given-names></name><name><surname>Selfa</surname><given-names>Jesús</given-names></name><name><surname>Bu</surname><given-names>Yun</given-names></name><name><surname>Luan</surname><given-names>Yun-Xia</given-names></name></person-group><article-title>﻿A synopsis of the <tp:taxon-name><tp:taxon-name-part taxon-name-part-type="family">Campodeidae</tp:taxon-name-part></tp:taxon-name> dipluran fauna from China (<tp:taxon-name><tp:taxon-name-part taxon-name-part-type="phylum">Arthropoda</tp:taxon-name-part></tp:taxon-name>, <tp:taxon-name><tp:taxon-name-part taxon-name-part-type="superclass">Hexapoda</tp:taxon-name-part></tp:taxon-name>) with a taxonomic key</article-title><source>Zookeys</source><day>23</day><month>05</month><year>2025</year><volume>1239</volume><fpage>147</fpage><lpage>181</lpage><pub-id pub-id-type="doi">10.3897/zookeys.1239.144945</pub-id></mixed-citation></tp:treatment-meta><tp:nomenclature><label>﻿9.-</label><tp:taxon-name>
            <object-id xmlns:xlink="http://www.w3.org/1999/xlink" content-type="arpha" xlink:type="simple">200FD6A7-4E99-5DD0-BF82-5B73B6E54791</object-id>
            <tp:taxon-name-part taxon-name-part-type="genus" reg="Metriocampa">Metriocampa</tp:taxon-name-part>
            <tp:taxon-name-part taxon-name-part-type="species" reg="wuyanlinensis">wuyanlinensis</tp:taxon-name-part>
          </tp:taxon-name><tp:taxon-authority>Xie &amp; Yang, 1991</tp:taxon-authority></tp:nomenclature><tp:treatment-sec sec-type="description" id="SECID0E6YAG"><title>Description.</title><p>Body 2.0−5.0 mm length; epicuticle with microdenticles at optical microscope; antennae 0.6× as long as body with 22−25 antennomeres as long as wide; ventral small subcylindrical third antennomere sensillum; pronotum, mesonotum, and metanotum with 2+2 (<italic><abbrev xmlns:xlink="http://www.w3.org/1999/xlink" xlink:title="medial-anterior" id="ABBRID0EGZAG" xlink:type="simple">ma</abbrev></italic>, <italic><abbrev xmlns:xlink="http://www.w3.org/1999/xlink" xlink:title="lateral-posterior" id="ABBRID0ELZAG" xlink:type="simple">lp</abbrev><sub>3</sub></italic>), 2+2 (<italic><abbrev xmlns:xlink="http://www.w3.org/1999/xlink" xlink:title="medial-anterior" id="ABBRID0ERZAG" xlink:type="simple">ma</abbrev></italic>, <italic><abbrev xmlns:xlink="http://www.w3.org/1999/xlink" xlink:title="lateral-anterior" id="ABBRID0EWZAG" xlink:type="simple">la</abbrev></italic>), 1+1 (<italic><abbrev xmlns:xlink="http://www.w3.org/1999/xlink" xlink:title="medial-anterior" id="ABBRID0E2ZAG" xlink:type="simple">ma</abbrev></italic>) relatively short macrosetae with a distal barb, except the longest <italic><abbrev xmlns:xlink="http://www.w3.org/1999/xlink" xlink:title="lateral-posterior" id="ABBRID0EA1AG" xlink:type="simple">lp</abbrev><sub>3</sub></italic>; short clothing setae; marginal setae longer than clothing setae; metathoracic leg 0.3× as long as body; urotergites VIII 2+2 <italic><abbrev xmlns:xlink="http://www.w3.org/1999/xlink" xlink:title="lateral-posterior" id="ABBRID0EG1AG" xlink:type="simple">lp</abbrev></italic>; abdominal segment IX with 4+4 <italic><abbrev xmlns:xlink="http://www.w3.org/1999/xlink" xlink:title="lateral-posterior" id="ABBRID0EL1AG" xlink:type="simple">lp</abbrev></italic> macrosetae; urosternite I with 5+5 short macrosetae with few distal barbs; urosternite II−VII with 4+4 short macrosetae with few distal barbs; appendages of first urosternite short and subcylindrical in females and males; males with a narrow field of <italic>g<sub>1</sub></italic> glandular setae on posterior area of first urosternite.</p></tp:treatment-sec><tp:treatment-sec sec-type="habitat" id="SECID0ET1AG"><title>Habitat.</title><p>Soil.</p></tp:treatment-sec><tp:treatment-sec sec-type="distribution" id="SECID0EY1AG"><title>Distribution.</title><p>Endemic in China (Zhejiang and Sichuan).</p></tp:treatment-sec><tp:treatment-sec sec-type="References" id="SECID0E41AG"><title>References.</title><p><xref ref-type="bibr" rid="B46">Xie and Yang (1991)</xref>.</p></tp:treatment-sec><ref-list><ref id="B46"><mixed-citation xmlns:xlink="http://www.w3.org/1999/xlink" xlink:type="simple"><person-group><name name-style="western"><surname>Xie</surname><given-names>RG</given-names></name><name name-style="western"><surname>Yang</surname><given-names>Y</given-names></name></person-group> (<year>1991</year>) Description of two new genera and three new species of <tp:taxon-name><tp:taxon-name-part taxon-name-part-type="family">Campodeidae</tp:taxon-name-part></tp:taxon-name> in China (<tp:taxon-name><tp:taxon-name-part taxon-name-part-type="order">Diplura</tp:taxon-name-part></tp:taxon-name>). Contributions from Shanghai Institute of Entomology 10: 95−102.</mixed-citation></ref></ref-list></tp:taxon-treatment>
