# Supplementary material for: ﻿A synopsis of the Campodeidae dipluran fauna from China (Arthropoda, Hexapoda) with a taxonomic key
Source: Zookeys. 2025 May 23;1239:147–81. doi: 10.3897/zookeys.1239.144945 (PMC12125596; doi:10.3897/zookeys.1239.144945)
Supplement: XML Treatment for Leniwytsmania [file zookeys.1239.144945-treatment14.xml]

<!DOCTYPE tp:taxon-treatment
  PUBLIC "-//TaxonX//DTD Taxonomic Treatment Publishing DTD v0 20100105//EN" "tax-treatment-NSO.dtd">
<tp:taxon-treatment xmlns:tp="http://www.plazi.org/taxpub"><tp:treatment-meta><kwd-group><label>Taxon classification</label><kwd>
              <named-content content-type="kingdom">Animalia</named-content>
            </kwd><kwd>
              <named-content content-type="order">Diplura</named-content>
            </kwd><kwd>
              <named-content content-type="family">Campodeidae</named-content>
            </kwd></kwd-group><mixed-citation publication-type="journal"><person-group><name><surname>Sendra</surname><given-names>Alberto</given-names></name><name><surname>Selfa</surname><given-names>Jesús</given-names></name><name><surname>Bu</surname><given-names>Yun</given-names></name><name><surname>Luan</surname><given-names>Yun-Xia</given-names></name></person-group><article-title>﻿A synopsis of the <tp:taxon-name><tp:taxon-name-part taxon-name-part-type="family">Campodeidae</tp:taxon-name-part></tp:taxon-name> dipluran fauna from China (<tp:taxon-name><tp:taxon-name-part taxon-name-part-type="phylum">Arthropoda</tp:taxon-name-part></tp:taxon-name>, <tp:taxon-name><tp:taxon-name-part taxon-name-part-type="superclass">Hexapoda</tp:taxon-name-part></tp:taxon-name>) with a taxonomic key</article-title><source>Zookeys</source><day>23</day><month>05</month><year>2025</year><volume>1239</volume><fpage>147</fpage><lpage>181</lpage><pub-id pub-id-type="doi">10.3897/zookeys.1239.144945</pub-id></mixed-citation></tp:treatment-meta><tp:nomenclature><label>﻿Genus</label><tp:taxon-name>
            <object-id xmlns:xlink="http://www.w3.org/1999/xlink" content-type="arpha" xlink:type="simple">D9D9F9CC-4458-5BBA-ACEB-B7EB484C94E7</object-id>
            <tp:taxon-name-part taxon-name-part-type="genus" reg="Leniwytsmania">Leniwytsmania</tp:taxon-name-part>
          </tp:taxon-name><tp:taxon-authority>Paclt, 1957</tp:taxon-authority></tp:nomenclature><tp:treatment-sec sec-type="diagnosis" id="SECID0EH3AG"><title>Diagnosis.</title><p><italic><tp:taxon-name><tp:taxon-name-part taxon-name-part-type="genus" reg="Leniwytsmania">Leniwytsmania</tp:taxon-name-part></tp:taxon-name></italic> was proposed by <xref ref-type="bibr" rid="B26">Paclt (1957)</xref> based on the setiform and setiform lateral processes with barbs in two species considered in the paraphyletic <italic><tp:taxon-name><tp:taxon-name-part taxon-name-part-type="genus" reg="Eutrichocampa">Eutrichocampa</tp:taxon-name-part></tp:taxon-name></italic>. Another feature of <italic><tp:taxon-name><tp:taxon-name-part taxon-name-part-type="genus" reg="Leniwytsmania">Leniwytsmania</tp:taxon-name-part></tp:taxon-name></italic> is the reduction of notal macrosetae, as happened in the subgenera of <italic><tp:taxon-name><tp:taxon-name-part taxon-name-part-type="genus" reg="Campodea">Campodea</tp:taxon-name-part></tp:taxon-name></italic>: pronotum, mesonotum, and metanotum with 3+3 (<italic><abbrev xmlns:xlink="http://www.w3.org/1999/xlink" xlink:title="medial-anterior" id="ABBRID0EO4AG" xlink:type="simple">ma</abbrev></italic>, <italic><abbrev xmlns:xlink="http://www.w3.org/1999/xlink" xlink:title="lateral-anterior" id="ABBRID0ET4AG" xlink:type="simple">la</abbrev></italic>, <italic><abbrev xmlns:xlink="http://www.w3.org/1999/xlink" xlink:title="lateral-posterior" id="ABBRID0EY4AG" xlink:type="simple">lp</abbrev><sub>3</sub></italic>), 0 or 1+1 (<italic><abbrev xmlns:xlink="http://www.w3.org/1999/xlink" xlink:title="lateral-anterior" id="ABBRID0E54AG" xlink:type="simple">la</abbrev></italic>) and no macrosetae.</p></tp:treatment-sec><tp:treatment-sec sec-type="remarks" id="SECID0EC5AG"><title>Remarks.</title><p>Two species were included by <xref ref-type="bibr" rid="B26">Paclt (1957)</xref> into <italic><tp:taxon-name><tp:taxon-name-part taxon-name-part-type="genus" reg="Leniwytsmania">Leniwytsmania</tp:taxon-name-part></tp:taxon-name></italic>.</p></tp:treatment-sec><tp:treatment-sec sec-type="distribution" id="SECID0ET5AG"><title>Distribution.</title><p>Two distant areas of distribution, <italic><tp:taxon-name><tp:taxon-name-part taxon-name-part-type="genus" reg="Leniwytsmania">Leniwytsmania</tp:taxon-name-part><tp:taxon-name-part taxon-name-part-type="species" reg="helvetica">helvetica</tp:taxon-name-part></tp:taxon-name></italic> (Wygodzinsky, 1941) in central Europe and <italic><tp:taxon-name><tp:taxon-name-part taxon-name-part-type="genus" reg="Leniwytsmania">Leniwytsmania</tp:taxon-name-part><tp:taxon-name-part taxon-name-part-type="species" reg="orientalis">orientalis</tp:taxon-name-part></tp:taxon-name></italic> (Silvestri, 1931) in China.</p></tp:treatment-sec><ref-list><ref id="B26"><mixed-citation xmlns:xlink="http://www.w3.org/1999/xlink" xlink:type="simple"><person-group><name name-style="western"><surname>Paclt</surname><given-names>J</given-names></name></person-group> (<year>1957</year>) <tp:taxon-name><tp:taxon-name-part taxon-name-part-type="order">Diplura</tp:taxon-name-part></tp:taxon-name>. In: Genera. Wytsman P, Insectorum 212º fasc: 1−123.</mixed-citation></ref></ref-list></tp:taxon-treatment>
