# Supplementary material for: ﻿A synopsis of the Campodeidae dipluran fauna from China (Arthropoda, Hexapoda) with a taxonomic key
Source: Zookeys. 2025 May 23;1239:147–81. doi: 10.3897/zookeys.1239.144945 (PMC12125596; doi:10.3897/zookeys.1239.144945)
Supplement: XML Treatment for Leniwytsmania orientalis [file zookeys.1239.144945-treatment15.xml]

<!DOCTYPE tp:taxon-treatment
  PUBLIC "-//TaxonX//DTD Taxonomic Treatment Publishing DTD v0 20100105//EN" "tax-treatment-NSO.dtd">
<tp:taxon-treatment xmlns:tp="http://www.plazi.org/taxpub"><tp:treatment-meta><kwd-group><label>Taxon classification</label><kwd>
              <named-content content-type="kingdom">Animalia</named-content>
            </kwd><kwd>
              <named-content content-type="order">Diplura</named-content>
            </kwd><kwd>
              <named-content content-type="family">Campodeidae</named-content>
            </kwd></kwd-group><mixed-citation publication-type="journal"><person-group><name><surname>Sendra</surname><given-names>Alberto</given-names></name><name><surname>Selfa</surname><given-names>Jesús</given-names></name><name><surname>Bu</surname><given-names>Yun</given-names></name><name><surname>Luan</surname><given-names>Yun-Xia</given-names></name></person-group><article-title>﻿A synopsis of the <tp:taxon-name><tp:taxon-name-part taxon-name-part-type="family">Campodeidae</tp:taxon-name-part></tp:taxon-name> dipluran fauna from China (<tp:taxon-name><tp:taxon-name-part taxon-name-part-type="phylum">Arthropoda</tp:taxon-name-part></tp:taxon-name>, <tp:taxon-name><tp:taxon-name-part taxon-name-part-type="superclass">Hexapoda</tp:taxon-name-part></tp:taxon-name>) with a taxonomic key</article-title><source>Zookeys</source><day>23</day><month>05</month><year>2025</year><volume>1239</volume><fpage>147</fpage><lpage>181</lpage><pub-id pub-id-type="doi">10.3897/zookeys.1239.144945</pub-id></mixed-citation></tp:treatment-meta><tp:nomenclature><label>﻿10.-</label><tp:taxon-name>
            <object-id xmlns:xlink="http://www.w3.org/1999/xlink" content-type="arpha" xlink:type="simple">0DC9D9CD-A0E1-5430-AD39-169FE7B759AC</object-id>
            <tp:taxon-name-part taxon-name-part-type="genus" reg="Leniwytsmania">Leniwytsmania</tp:taxon-name-part>
            <tp:taxon-name-part taxon-name-part-type="species" reg="orientalis">orientalis</tp:taxon-name-part>
          </tp:taxon-name><tp:taxon-authority>(Silvestri, 1931)</tp:taxon-authority><xref ref-type="fig" rid="F8">Figs 8</xref><xref ref-type="fig" rid="F9">, 9</xref><xref ref-type="fig" rid="F10">, 10</xref></tp:nomenclature><tp:treatment-sec sec-type="description" id="SECID0EABBG"><title>Description.</title><p>Body 1.9−2.4 mm length; epicuticle with microdenticles at optical microscope; antennae 0.5–0.6× as long as body with 18−21 antennomeres as long as wide; small subcylindrical tergal sensillum on third antennomere; pronotum and mesonotum with 3+3 (<italic><abbrev xmlns:xlink="http://www.w3.org/1999/xlink" xlink:title="medial-anterior" id="ABBRID0EHBBG" xlink:type="simple">ma</abbrev></italic>, <italic><abbrev xmlns:xlink="http://www.w3.org/1999/xlink" xlink:title="lateral-anterior" id="ABBRID0EMBBG" xlink:type="simple">la</abbrev></italic>, <italic><abbrev xmlns:xlink="http://www.w3.org/1999/xlink" xlink:title="lateral-posterior" id="ABBRID0ERBBG" xlink:type="simple">lp</abbrev><sub>3</sub></italic>) and 1+1 (<italic><abbrev xmlns:xlink="http://www.w3.org/1999/xlink" xlink:title="lateral-anterior" id="ABBRID0EXBBG" xlink:type="simple">la</abbrev></italic>) relatively short barbed macrosetae, <italic><abbrev xmlns:xlink="http://www.w3.org/1999/xlink" xlink:title="lateral-posterior" id="ABBRID0E3BBG" xlink:type="simple">lp</abbrev><sub>3</sub></italic> the longest; short clothing setae; marginal setae slightly more robust and longer than clothing setae with one or three barbs; metathoracic leg 0.4× as long as body; claws with small lateral crests and ventral body claws with tiny grooves; short lateral processes with terminal barbs; urotergites V−VII with 1+1 <italic><abbrev xmlns:xlink="http://www.w3.org/1999/xlink" xlink:title="lateral-posterior" id="ABBRID0ECCBG" xlink:type="simple">lp</abbrev></italic> barbed macrosetae; urotergite VIII with 3+3 <italic><abbrev xmlns:xlink="http://www.w3.org/1999/xlink" xlink:title="lateral-posterior" id="ABBRID0EHCBG" xlink:type="simple">lp</abbrev></italic>, urotergites; abdominal segment IX with 5+5 <italic><abbrev xmlns:xlink="http://www.w3.org/1999/xlink" xlink:title="lateral-posterior" id="ABBRID0EMCBG" xlink:type="simple">lp</abbrev></italic>, all macrosetae long barbed macrosetae; urosternite I with 6+6 short bifurcated macrosetae; urosternite II−VII with 4+4 short bifurcated macrosetae;-appendages of first urosternite short and subcylindrical in females, subtrapezoidal in males; first urosternite in males bearing a field of <italic>g<sub>1</sub></italic> glandular setae on posterior portion; cerci 0.8× as long as body with nine articles plus basal one, covered with long macrosetae, well barbed on external side macrosetae and poorly barbed on internal side macrosetae, plus a few clothing setae.</p><fig id="F8" position="float" orientation="portrait"><object-id xmlns:xlink="http://www.w3.org/1999/xlink" content-type="doi" xlink:type="simple">10.3897/zookeys.1239.144945.figure8</object-id><object-id xmlns:xlink="http://www.w3.org/1999/xlink" content-type="arpha" xlink:type="simple">23698C34-0DCB-52DB-B77B-3C58CEF765D3</object-id><label>Figure 8.</label><caption><p><italic><tp:taxon-name><tp:taxon-name-part taxon-name-part-type="genus" reg="Leniwytsmania">Leniwytsmania</tp:taxon-name-part><tp:taxon-name-part taxon-name-part-type="species" reg="orientalis">orientalis</tp:taxon-name-part></tp:taxon-name></italic> Silvestri, 1931 <bold>a</bold> apical antennomere with its cupuliform organ <bold>b</bold> fourth antennomere with their trichobothria <bold>c</bold> medial antennomeres <bold>d</bold> latero-distal portion of medial antennomere with a gouge sensilla.</p></caption><graphic xmlns:xlink="http://www.w3.org/1999/xlink" xlink:href="zookeys-1239-147_article-144945__-g008.jpg" position="float" orientation="portrait" xlink:type="simple" id="oo_1336978.jpg"><uri content-type="original_file" xlink:type="simple">https://binary.pensoft.net/fig/1336978</uri></graphic></fig><fig id="F9" position="float" orientation="portrait"><object-id xmlns:xlink="http://www.w3.org/1999/xlink" content-type="doi" xlink:type="simple">10.3897/zookeys.1239.144945.figure9</object-id><object-id xmlns:xlink="http://www.w3.org/1999/xlink" content-type="arpha" xlink:type="simple">1DF68D90-619D-57B1-995B-0CC3F8B09155</object-id><label>Figure 9.</label><caption><p><italic><tp:taxon-name><tp:taxon-name-part taxon-name-part-type="genus" reg="Leniwytsmania">Leniwytsmania</tp:taxon-name-part><tp:taxon-name-part taxon-name-part-type="species" reg="orientalis">orientalis</tp:taxon-name-part></tp:taxon-name></italic> Silvestri, 1931 <bold>a</bold> Prothorax and Metathorax <bold>b</bold> latero-posterior portion of metathorax <bold>c</bold> first to third abdominal segments and part of one metathoracic leg <bold>d</bold> detail of pronotum.</p></caption><graphic xmlns:xlink="http://www.w3.org/1999/xlink" xlink:href="zookeys-1239-147_article-144945__-g009.jpg" position="float" orientation="portrait" xlink:type="simple" id="oo_1336979.jpg"><uri content-type="original_file" xlink:type="simple">https://binary.pensoft.net/fig/1336979</uri></graphic></fig><fig id="F10" position="float" orientation="portrait"><object-id xmlns:xlink="http://www.w3.org/1999/xlink" content-type="doi" xlink:type="simple">10.3897/zookeys.1239.144945.figure10</object-id><object-id xmlns:xlink="http://www.w3.org/1999/xlink" content-type="arpha" xlink:type="simple">5352DA65-950F-51CC-B3C8-EF9267F3A1D9</object-id><label>Figure 10.</label><caption><p><italic><tp:taxon-name><tp:taxon-name-part taxon-name-part-type="genus" reg="Leniwytsmania">Leniwytsmania</tp:taxon-name-part><tp:taxon-name-part taxon-name-part-type="species" reg="orientalis">orientalis</tp:taxon-name-part></tp:taxon-name></italic> Silvestri, 1931 <bold>a</bold> Pretarsus, lateral view <bold>b</bold> Pretarsus, latero-ventral view.</p></caption><graphic xmlns:xlink="http://www.w3.org/1999/xlink" xlink:href="zookeys-1239-147_article-144945__-g010.jpg" position="float" orientation="portrait" xlink:type="simple" id="oo_1336980.jpg"><uri content-type="original_file" xlink:type="simple">https://binary.pensoft.net/fig/1336980</uri></graphic></fig></tp:treatment-sec><tp:treatment-sec sec-type="habitat" id="SECID0EQFBG"><title>Habitat.</title><p>Deep layers in soil, probably an endogean species.</p></tp:treatment-sec><tp:treatment-sec sec-type="distribution" id="SECID0EVFBG"><title>Distribution.</title><p>Endemic in China (Yunnan, Hunan, Hubei, Sichuan, Guizhou, and Guangxi).</p></tp:treatment-sec><tp:treatment-sec sec-type="References" id="SECID0E1FBG"><title>References.</title><p><xref ref-type="bibr" rid="B42">Silvestri (1931)</xref>; <xref ref-type="bibr" rid="B26">Paclt (1957)</xref>.</p></tp:treatment-sec><ref-list><ref id="B42"><mixed-citation xmlns:xlink="http://www.w3.org/1999/xlink" xlink:type="simple"><person-group><name name-style="western"><surname>Silvestri</surname><given-names>F</given-names></name></person-group> (<year>1931</year>) <tp:taxon-name><tp:taxon-name-part taxon-name-part-type="family">Campodeidae</tp:taxon-name-part></tp:taxon-name> (<tp:taxon-name><tp:taxon-name-part taxon-name-part-type="class">Insecta</tp:taxon-name-part></tp:taxon-name><tp:taxon-name><tp:taxon-name-part taxon-name-part-type="order">Thysanura</tp:taxon-name-part></tp:taxon-name>) dell’estremo Oriente. Bolletino del Laboratorio d’Entomologia agraria in Portici XXV: 286−320.</mixed-citation></ref><ref id="B26"><mixed-citation xmlns:xlink="http://www.w3.org/1999/xlink" xlink:type="simple"><person-group><name name-style="western"><surname>Paclt</surname><given-names>J</given-names></name></person-group> (<year>1957</year>) <tp:taxon-name><tp:taxon-name-part taxon-name-part-type="order">Diplura</tp:taxon-name-part></tp:taxon-name>. In: Genera. Wytsman P, Insectorum 212º fasc: 1−123.</mixed-citation></ref></ref-list></tp:taxon-treatment>
