# Supplementary material for: ﻿A synopsis of the Campodeidae dipluran fauna from China (Arthropoda, Hexapoda) with a taxonomic key
Source: Zookeys. 2025 May 23;1239:147–81. doi: 10.3897/zookeys.1239.144945 (PMC12125596; doi:10.3897/zookeys.1239.144945)
Supplement: XML Treatment for Pacificampa [file zookeys.1239.144945-treatment18.xml]

<!DOCTYPE tp:taxon-treatment
  PUBLIC "-//TaxonX//DTD Taxonomic Treatment Publishing DTD v0 20100105//EN" "tax-treatment-NSO.dtd">
<tp:taxon-treatment xmlns:tp="http://www.plazi.org/taxpub"><tp:treatment-meta><kwd-group><label>Taxon classification</label><kwd>
              <named-content content-type="kingdom">Animalia</named-content>
            </kwd><kwd>
              <named-content content-type="order">Diplura</named-content>
            </kwd><kwd>
              <named-content content-type="family">Campodeidae</named-content>
            </kwd></kwd-group><mixed-citation publication-type="journal"><person-group><name><surname>Sendra</surname><given-names>Alberto</given-names></name><name><surname>Selfa</surname><given-names>Jesús</given-names></name><name><surname>Bu</surname><given-names>Yun</given-names></name><name><surname>Luan</surname><given-names>Yun-Xia</given-names></name></person-group><article-title>﻿A synopsis of the <tp:taxon-name><tp:taxon-name-part taxon-name-part-type="family">Campodeidae</tp:taxon-name-part></tp:taxon-name> dipluran fauna from China (<tp:taxon-name><tp:taxon-name-part taxon-name-part-type="phylum">Arthropoda</tp:taxon-name-part></tp:taxon-name>, <tp:taxon-name><tp:taxon-name-part taxon-name-part-type="superclass">Hexapoda</tp:taxon-name-part></tp:taxon-name>) with a taxonomic key</article-title><source>Zookeys</source><day>23</day><month>05</month><year>2025</year><volume>1239</volume><fpage>147</fpage><lpage>181</lpage><pub-id pub-id-type="doi">10.3897/zookeys.1239.144945</pub-id></mixed-citation></tp:treatment-meta><tp:nomenclature><label>﻿Genus</label><tp:taxon-name>
            <object-id xmlns:xlink="http://www.w3.org/1999/xlink" content-type="arpha" xlink:type="simple">3E304557-E641-54CB-90B2-0C93A43C84B0</object-id>
            <tp:taxon-name-part taxon-name-part-type="genus" reg="Pacificampa">Pacificampa</tp:taxon-name-part>
          </tp:taxon-name><tp:taxon-authority>Chevrizov, 1978</tp:taxon-authority></tp:nomenclature><tp:treatment-sec sec-type="diagnosis" id="SECID0EZMBG"><title>Diagnosis.</title><p>Thoracic macrosetae with no more than 3+3 macrosetae on pronotum, 4+4 on mesonotum (2+2 <italic><abbrev xmlns:xlink="http://www.w3.org/1999/xlink" xlink:title="lateral-posterior" id="ABBRID0EANBG" xlink:type="simple">lp</abbrev></italic> included), and 2+2 on metanotum (1+1 <italic><abbrev xmlns:xlink="http://www.w3.org/1999/xlink" xlink:title="lateral-posterior" id="ABBRID0EFNBG" xlink:type="simple">lp</abbrev></italic> included). One dorsal macroseta on metathoracic femora and one or two on tibia. Subequal elbowed claws with ridges on dorsal side that look like very small lateral crests under the optical microscope; without lateral processes. Urotergites V–VII with no more than 1+1 <italic><abbrev xmlns:xlink="http://www.w3.org/1999/xlink" xlink:title="medial-posterior" id="ABBRID0EKNBG" xlink:type="simple">mp</abbrev></italic>, 1+1 <italic><abbrev xmlns:xlink="http://www.w3.org/1999/xlink" xlink:title="lateral-anterior" id="ABBRID0EPNBG" xlink:type="simple">la</abbrev></italic>, and 2+2 <italic><abbrev xmlns:xlink="http://www.w3.org/1999/xlink" xlink:title="lateral-posterior" id="ABBRID0EUNBG" xlink:type="simple">lp</abbrev></italic> macrosetae and on urotergite VIII with no more than 1+1 <italic><abbrev xmlns:xlink="http://www.w3.org/1999/xlink" xlink:title="medial-posterior" id="ABBRID0EZNBG" xlink:type="simple">mp</abbrev></italic> and 3+3 <italic><abbrev xmlns:xlink="http://www.w3.org/1999/xlink" xlink:title="lateral-posterior" id="ABBRID0E5NBG" xlink:type="simple">lp</abbrev></italic> macrosetae. Up to 7+7 macrosetae on first urosternite, 5+5 macrosetae on urosternites 2–7, and 1+1 macrosetae on eighth urosternite. First urosternite in males with thick appendages bearing large field of glandular <italic>a<sub>1</sub></italic> setae.</p></tp:treatment-sec><tp:treatment-sec sec-type="remarks" id="SECID0EGOBG"><title>Remarks.</title><p>Three species belong to this genus (<xref ref-type="bibr" rid="B4">Chevrizov 1978</xref>; <xref ref-type="bibr" rid="B39">Sendra et al. 2021b</xref>).</p></tp:treatment-sec><tp:treatment-sec sec-type="distribution" id="SECID0EUOBG"><title>Distribution.</title><p>Eastern of Asia (<xref ref-type="bibr" rid="B4">Chevrizov 1978</xref>; <xref ref-type="bibr" rid="B39">Sendra et al. 2021b</xref>).</p></tp:treatment-sec><ref-list><ref id="B4"><mixed-citation xmlns:xlink="http://www.w3.org/1999/xlink" xlink:type="simple"><person-group><name name-style="western"><surname>Chevrizov</surname><given-names>BP</given-names></name></person-group> (<year>1978</year>) Two new genera of the Family <tp:taxon-name><tp:taxon-name-part taxon-name-part-type="family">Campodeidae</tp:taxon-name-part></tp:taxon-name> from the Far East Caves. Zoologichesky Zhurnal 57 (2): 197−205. <ext-link xlink:href="https://digitalcommons.usf.edu/kip_articles/6532/" ext-link-type="uri" xlink:type="simple">https://digitalcommons.usf.edu/kip_articles/6532/</ext-link></mixed-citation></ref><ref id="B39"><mixed-citation xmlns:xlink="http://www.w3.org/1999/xlink" xlink:type="simple"><person-group><name name-style="western"><surname>Sendra</surname><given-names>A</given-names></name><name name-style="western"><surname>Komerički</surname><given-names>A</given-names></name><name name-style="western"><surname>Lips</surname><given-names>J</given-names></name><name name-style="western"><surname>Luan</surname><given-names>Y</given-names></name><name name-style="western"><surname>Selfa</surname><given-names>J</given-names></name><name name-style="western"><surname>Jiménez-Valverde</surname><given-names>A</given-names></name></person-group> (<year>2021b</year>) <article-title>Asian cave-adapted diplurans, with the description of two new genera and four new species (<tp:taxon-name><tp:taxon-name-part taxon-name-part-type="phylum">Arthropoda</tp:taxon-name-part></tp:taxon-name>, <tp:taxon-name><tp:taxon-name-part taxon-name-part-type="superclass">Hexapoda</tp:taxon-name-part></tp:taxon-name>, <tp:taxon-name><tp:taxon-name-part taxon-name-part-type="class">Entognatha</tp:taxon-name-part></tp:taxon-name>).</article-title><source>European Journal of Taxonomy</source><volume>731</volume>: <fpage>1</fpage>–<lpage>46</lpage>. <ext-link xlink:href="10.5852/ejt.2021.731.1199" ext-link-type="doi" xlink:type="simple">https://doi.org/10.5852/ejt.2021.731.1199</ext-link></mixed-citation></ref></ref-list></tp:taxon-treatment>
