# Supplementary material for: ﻿A synopsis of the Campodeidae dipluran fauna from China (Arthropoda, Hexapoda) with a taxonomic key
Source: Zookeys. 2025 May 23;1239:147–81. doi: 10.3897/zookeys.1239.144945 (PMC12125596; doi:10.3897/zookeys.1239.144945)
Supplement: XML Treatment for Pacificampa wudonghuii [file zookeys.1239.144945-treatment19.xml]

<!DOCTYPE tp:taxon-treatment
  PUBLIC "-//TaxonX//DTD Taxonomic Treatment Publishing DTD v0 20100105//EN" "tax-treatment-NSO.dtd">
<tp:taxon-treatment xmlns:tp="http://www.plazi.org/taxpub"><tp:treatment-meta><kwd-group><label>Taxon classification</label><kwd>
              <named-content content-type="kingdom">Animalia</named-content>
            </kwd><kwd>
              <named-content content-type="order">Diplura</named-content>
            </kwd><kwd>
              <named-content content-type="family">Campodeidae</named-content>
            </kwd></kwd-group><mixed-citation publication-type="journal"><person-group><name><surname>Sendra</surname><given-names>Alberto</given-names></name><name><surname>Selfa</surname><given-names>Jesús</given-names></name><name><surname>Bu</surname><given-names>Yun</given-names></name><name><surname>Luan</surname><given-names>Yun-Xia</given-names></name></person-group><article-title>﻿A synopsis of the <tp:taxon-name><tp:taxon-name-part taxon-name-part-type="family">Campodeidae</tp:taxon-name-part></tp:taxon-name> dipluran fauna from China (<tp:taxon-name><tp:taxon-name-part taxon-name-part-type="phylum">Arthropoda</tp:taxon-name-part></tp:taxon-name>, <tp:taxon-name><tp:taxon-name-part taxon-name-part-type="superclass">Hexapoda</tp:taxon-name-part></tp:taxon-name>) with a taxonomic key</article-title><source>Zookeys</source><day>23</day><month>05</month><year>2025</year><volume>1239</volume><fpage>147</fpage><lpage>181</lpage><pub-id pub-id-type="doi">10.3897/zookeys.1239.144945</pub-id></mixed-citation></tp:treatment-meta><tp:nomenclature><label>﻿12.-</label><tp:taxon-name>
            <object-id xmlns:xlink="http://www.w3.org/1999/xlink" content-type="arpha" xlink:type="simple">61DB6C75-A67A-5709-9408-640B5B0CB905</object-id>
            <tp:taxon-name-part taxon-name-part-type="genus" reg="Pacificampa">Pacificampa</tp:taxon-name-part>
            <tp:taxon-name-part taxon-name-part-type="species" reg="wudonghuii">wudonghuii</tp:taxon-name-part>
          </tp:taxon-name><tp:taxon-authority>Sendra, 2021</tp:taxon-authority></tp:nomenclature><tp:treatment-sec sec-type="description" id="SECID0EGQBG"><title>Description.</title><p>Body length 6.5–6.9 (adults) mm, 3.9 (juvenile) mm. cuticle smooth under optical microscope but clearly reticulated under high magnifications with scattered external glands; smooth clothing setae; bacilliform sensillum in ventral position of the third antennomere, between <italic>c–d</italic> macrosetae; plain frontal process. Pronotum has 1+1 <italic><abbrev xmlns:xlink="http://www.w3.org/1999/xlink" xlink:title="medial-anterior" id="ABBRID0EPQBG" xlink:type="simple">ma</abbrev></italic>, 1+1 <italic><abbrev xmlns:xlink="http://www.w3.org/1999/xlink" xlink:title="lateral-anterior" id="ABBRID0EUQBG" xlink:type="simple">la</abbrev></italic>, 1+1 <italic><abbrev xmlns:xlink="http://www.w3.org/1999/xlink" xlink:title="lateral-posterior" id="ABBRID0EZQBG" xlink:type="simple">lp</abbrev></italic> macrosetae; mesonotum has 1+1 <italic><abbrev xmlns:xlink="http://www.w3.org/1999/xlink" xlink:title="medial-anterior" id="ABBRID0E5QBG" xlink:type="simple">ma</abbrev></italic>, 1+1 <italic><abbrev xmlns:xlink="http://www.w3.org/1999/xlink" xlink:title="lateral-anterior" id="ABBRID0EDRBG" xlink:type="simple">la</abbrev></italic>, and 2+2 <italic><abbrev xmlns:xlink="http://www.w3.org/1999/xlink" xlink:title="lateral-posterior" id="ABBRID0EIRBG" xlink:type="simple">lp</abbrev></italic> macrosetae; and metanotum has 1+1 <italic><abbrev xmlns:xlink="http://www.w3.org/1999/xlink" xlink:title="medial-anterior" id="ABBRID0ENRBG" xlink:type="simple">ma</abbrev></italic> and 1+1 <italic><abbrev xmlns:xlink="http://www.w3.org/1999/xlink" xlink:title="lateral-posterior" id="ABBRID0ESRBG" xlink:type="simple">lp</abbrev></italic> macrosetae; long barbed macrosetae; barbed marginal setae longer than clothing setae; elongated legs reach posterior border of seventh abdominal segment; mesothoracic and metathoracic femora have one dorsal macroseta each; calcars with two or three long barbs; prothoracic and mesothoracic tibia with one short ventral macrosetae with one apical barb and two in metathoracic tibia; subequal elbowed claws with smooth ventral surface ridged on dorsal side that can be mistaken for lateral crests under optical microscopes, between a blunt unguiculus and without lateral processes; distribution of abdominal macrosetae on urotergites 0−1+1 <italic><abbrev xmlns:xlink="http://www.w3.org/1999/xlink" xlink:title="medial-anterior" id="ABBRID0EXRBG" xlink:type="simple">ma</abbrev></italic> on III; 1+1 <italic><abbrev xmlns:xlink="http://www.w3.org/1999/xlink" xlink:title="medial-anterior" id="ABBRID0E3RBG" xlink:type="simple">ma</abbrev></italic>, 1+1 <italic><abbrev xmlns:xlink="http://www.w3.org/1999/xlink" xlink:title="lateral-anterior" id="ABBRID0EBSBG" xlink:type="simple">la</abbrev></italic>, and 2+2 <italic><abbrev xmlns:xlink="http://www.w3.org/1999/xlink" xlink:title="lateral-posterior" id="ABBRID0EGSBG" xlink:type="simple">lp</abbrev></italic> on IV–VII; 1+1 <italic><abbrev xmlns:xlink="http://www.w3.org/1999/xlink" xlink:title="medial-posterior" id="ABBRID0ELSBG" xlink:type="simple">mp</abbrev></italic> and 3+3 <italic><abbrev xmlns:xlink="http://www.w3.org/1999/xlink" xlink:title="lateral-posterior" id="ABBRID0EQSBG" xlink:type="simple">lp</abbrev></italic> on VIII; and 1+1 <italic><abbrev xmlns:xlink="http://www.w3.org/1999/xlink" xlink:title="medial-posterior" id="ABBRID0EVSBG" xlink:type="simple">mp</abbrev></italic> and 5+5 <italic><abbrev xmlns:xlink="http://www.w3.org/1999/xlink" xlink:title="lateral-posterior" id="ABBRID0E1SBG" xlink:type="simple">lp</abbrev></italic> on abdominal segment IX; <italic><abbrev xmlns:xlink="http://www.w3.org/1999/xlink" xlink:title="medial-anterior" id="ABBRID0E6SBG" xlink:type="simple">ma</abbrev></italic> and <italic><abbrev xmlns:xlink="http://www.w3.org/1999/xlink" xlink:title="lateral-anterior" id="ABBRID0EETBG" xlink:type="simple">la</abbrev></italic> macrosetae with barbs and shorter than <italic><abbrev xmlns:xlink="http://www.w3.org/1999/xlink" xlink:title="medial-posterior" id="ABBRID0EJTBG" xlink:type="simple">mp</abbrev></italic> and <italic><abbrev xmlns:xlink="http://www.w3.org/1999/xlink" xlink:title="lateral-posterior" id="ABBRID0EOTBG" xlink:type="simple">lp</abbrev></italic> barbed macrosetae; urosternite I with 7+7 macrosetae; urosternites II–VII with 4+4 macrosetae; urosternite VIII with 1+1 macrosetae; stylus setae smooth; female urosternite I with subcylindrical appendages with glandular <italic>a<sub>1</sub></italic> setae; male with thick short, and subcylindrical appendages, each with large apical field of glandular <italic>a<sub>1</sub></italic> setae.</p></tp:treatment-sec><tp:treatment-sec sec-type="habitat" id="SECID0E1TBG"><title>Habitat.</title><p>Deep subterranean ecosystems, in caves habitats.</p></tp:treatment-sec><tp:treatment-sec sec-type="distribution" id="SECID0E6TBG"><title>Distribution.</title><p>Endemic in China (Liaoning).</p></tp:treatment-sec><tp:treatment-sec sec-type="References" id="SECID0EEUBG"><title>References.</title><p><xref ref-type="bibr" rid="B39">Sendra et al. (2021b)</xref>.</p></tp:treatment-sec><ref-list><ref id="B39"><mixed-citation xmlns:xlink="http://www.w3.org/1999/xlink" xlink:type="simple"><person-group><name name-style="western"><surname>Sendra</surname><given-names>A</given-names></name><name name-style="western"><surname>Komerički</surname><given-names>A</given-names></name><name name-style="western"><surname>Lips</surname><given-names>J</given-names></name><name name-style="western"><surname>Luan</surname><given-names>Y</given-names></name><name name-style="western"><surname>Selfa</surname><given-names>J</given-names></name><name name-style="western"><surname>Jiménez-Valverde</surname><given-names>A</given-names></name></person-group> (<year>2021b</year>) <article-title>Asian cave-adapted diplurans, with the description of two new genera and four new species (<tp:taxon-name><tp:taxon-name-part taxon-name-part-type="phylum">Arthropoda</tp:taxon-name-part></tp:taxon-name>, <tp:taxon-name><tp:taxon-name-part taxon-name-part-type="superclass">Hexapoda</tp:taxon-name-part></tp:taxon-name>, <tp:taxon-name><tp:taxon-name-part taxon-name-part-type="class">Entognatha</tp:taxon-name-part></tp:taxon-name>).</article-title><source>European Journal of Taxonomy</source><volume>731</volume>: <fpage>1</fpage>–<lpage>46</lpage>. <ext-link xlink:href="10.5852/ejt.2021.731.1199" ext-link-type="doi" xlink:type="simple">https://doi.org/10.5852/ejt.2021.731.1199</ext-link></mixed-citation></ref></ref-list></tp:taxon-treatment>
