# Supplementary material for: ﻿A synopsis of the Campodeidae dipluran fauna from China (Arthropoda, Hexapoda) with a taxonomic key
Source: Zookeys. 2025 May 23;1239:147–81. doi: 10.3897/zookeys.1239.144945 (PMC12125596; doi:10.3897/zookeys.1239.144945)
Supplement: XML Treatment for Plusiocampinae [file zookeys.1239.144945-treatment20.xml]

<!DOCTYPE tp:taxon-treatment
  PUBLIC "-//TaxonX//DTD Taxonomic Treatment Publishing DTD v0 20100105//EN" "tax-treatment-NSO.dtd">
<tp:taxon-treatment xmlns:tp="http://www.plazi.org/taxpub"><tp:treatment-meta><kwd-group><label>Taxon classification</label><kwd>
              <named-content content-type="kingdom">Animalia</named-content>
            </kwd><kwd>
              <named-content content-type="order">Diplura</named-content>
            </kwd><kwd>
              <named-content content-type="family">Campodeidae</named-content>
            </kwd></kwd-group><mixed-citation publication-type="journal"><person-group><name><surname>Sendra</surname><given-names>Alberto</given-names></name><name><surname>Selfa</surname><given-names>Jesús</given-names></name><name><surname>Bu</surname><given-names>Yun</given-names></name><name><surname>Luan</surname><given-names>Yun-Xia</given-names></name></person-group><article-title>﻿A synopsis of the <tp:taxon-name><tp:taxon-name-part taxon-name-part-type="family">Campodeidae</tp:taxon-name-part></tp:taxon-name> dipluran fauna from China (<tp:taxon-name><tp:taxon-name-part taxon-name-part-type="phylum">Arthropoda</tp:taxon-name-part></tp:taxon-name>, <tp:taxon-name><tp:taxon-name-part taxon-name-part-type="superclass">Hexapoda</tp:taxon-name-part></tp:taxon-name>) with a taxonomic key</article-title><source>Zookeys</source><day>23</day><month>05</month><year>2025</year><volume>1239</volume><fpage>147</fpage><lpage>181</lpage><pub-id pub-id-type="doi">10.3897/zookeys.1239.144945</pub-id></mixed-citation></tp:treatment-meta><tp:nomenclature><label>﻿Subfamily</label><tp:taxon-name>
            <object-id xmlns:xlink="http://www.w3.org/1999/xlink" content-type="arpha" xlink:type="simple">79668158-B959-5666-BEA4-005E374F6621</object-id>
            <tp:taxon-name-part taxon-name-part-type="subfamily">Plusiocampinae</tp:taxon-name-part>
          </tp:taxon-name><tp:taxon-authority>Paclt, 1957</tp:taxon-authority></tp:nomenclature><tp:treatment-sec sec-type="diagnosis" id="SECID0ENVBG"><title>Diagnosis.</title><p>The pronotum never has fewer than 4+4 macrosetae, usually not less than 1+1 <italic><abbrev xmlns:xlink="http://www.w3.org/1999/xlink" xlink:title="medial-anterior" id="ABBRID0EUVBG" xlink:type="simple">ma</abbrev></italic>, 1+1 <italic><abbrev xmlns:xlink="http://www.w3.org/1999/xlink" xlink:title="lateral-anterior" id="ABBRID0EZVBG" xlink:type="simple">la</abbrev></italic>, and 2+2 <italic><abbrev xmlns:xlink="http://www.w3.org/1999/xlink" xlink:title="lateral-posterior" id="ABBRID0E5VBG" xlink:type="simple">lp</abbrev></italic>, except a few species with a distinctive macrosetae pattern (1+1 <italic><abbrev xmlns:xlink="http://www.w3.org/1999/xlink" xlink:title="medial-anterior" id="ABBRID0EDWBG" xlink:type="simple">ma</abbrev></italic>, 2+2 or 3+3 <italic><abbrev xmlns:xlink="http://www.w3.org/1999/xlink" xlink:title="lateral-anterior" id="ABBRID0EIWBG" xlink:type="simple">la</abbrev></italic>, and 1+1 <italic><abbrev xmlns:xlink="http://www.w3.org/1999/xlink" xlink:title="lateral-posterior" id="ABBRID0ENWBG" xlink:type="simple">lp</abbrev></italic>, as in <italic><tp:taxon-name><tp:taxon-name-part taxon-name-part-type="genus" reg="Paratachycampa">Paratachycampa</tp:taxon-name-part></tp:taxon-name></italic> Wygodzinsky, 1944 and two species of <tp:taxon-name><tp:taxon-name-part taxon-name-part-type="genus" reg="Plusiocampa">Plusiocampa</tp:taxon-name-part> (<tp:taxon-name-part taxon-name-part-type="subgenus" reg="Stygiocampa">Stygiocampa</tp:taxon-name-part>)</tp:taxon-name> Silvestri, 1934, <tp:taxon-name><tp:taxon-name-part taxon-name-part-type="genus" reg="Plusiocampa">P.</tp:taxon-name-part> (<tp:taxon-name-part taxon-name-part-type="subgenus" reg="Stygiocampa">S.</tp:taxon-name-part>) <tp:taxon-name-part taxon-name-part-type="species" reg="christiani">christiani</tp:taxon-name-part></tp:taxon-name> Condé &amp; Bareth, 1996 and <tp:taxon-name><tp:taxon-name-part taxon-name-part-type="genus" reg="Plusiocampa">P.</tp:taxon-name-part> (<tp:taxon-name-part taxon-name-part-type="subgenus" reg="Stygiocampa">S.</tp:taxon-name-part>) <tp:taxon-name-part taxon-name-part-type="species" reg="denisi">denisi</tp:taxon-name-part></tp:taxon-name> Condé, 1947</p></tp:treatment-sec><tp:treatment-sec sec-type="remarks" id="SECID0E6XBG"><title>Remarks.</title><p>At present, 103 species have been described belonging to 15 genera (<xref ref-type="bibr" rid="B10">Condé 1956</xref>; <xref ref-type="bibr" rid="B38">Sendra et al. 2021a</xref>).</p></tp:treatment-sec><tp:treatment-sec sec-type="distribution" id="SECID0ENYBG"><title>Distribution.</title><p>Mostly distributed in Palearctic region, this genus is also recognized in the Nearctic, with a single genus in the Ethiopian realm (<italic><tp:taxon-name><tp:taxon-name-part taxon-name-part-type="genus" reg="Silvestricampa">Silvestricampa</tp:taxon-name-part></tp:taxon-name></italic> Condé, 1950).</p></tp:treatment-sec><ref-list><ref id="B10"><mixed-citation xmlns:xlink="http://www.w3.org/1999/xlink" xlink:type="simple"><person-group><name name-style="western"><surname>Condé</surname><given-names>B</given-names></name></person-group> (<year>1956</year>) <article-title>Matériaux pour une Monographie des Diploures Campodéidés.</article-title><source>Mémoires du Muséum National d’Histoire naturelle Série A Zoologie</source><volume>12</volume>: <fpage>1</fpage>–<lpage>202</lpage>.</mixed-citation></ref><ref id="B38"><mixed-citation xmlns:xlink="http://www.w3.org/1999/xlink" xlink:type="simple"><person-group><name name-style="western"><surname>Sendra</surname><given-names>A</given-names></name><name name-style="western"><surname>Jiménez-Valverde</surname><given-names>A</given-names></name><name name-style="western"><surname>Selfa</surname><given-names>J</given-names></name><name name-style="western"><surname>Reboleira</surname><given-names>ASPS</given-names></name></person-group> (<year>2021a</year>) Diversity, ecology, distribution and biogeography of <tp:taxon-name><tp:taxon-name-part taxon-name-part-type="order">Diplura</tp:taxon-name-part></tp:taxon-name>. Insect Conserv Divers 14: 415−425. <ext-link xlink:href="10.1111/icad.12480" ext-link-type="doi" xlink:type="simple">https://doi.org/10.1111/icad.12480</ext-link></mixed-citation></ref></ref-list></tp:taxon-treatment>
