# Supplementary material for: ﻿A synopsis of the Campodeidae dipluran fauna from China (Arthropoda, Hexapoda) with a taxonomic key
Source: Zookeys. 2025 May 23;1239:147–81. doi: 10.3897/zookeys.1239.144945 (PMC12125596; doi:10.3897/zookeys.1239.144945)
Supplement: XML Treatment for Plusiocampa [file zookeys.1239.144945-treatment21.xml]

<!DOCTYPE tp:taxon-treatment
  PUBLIC "-//TaxonX//DTD Taxonomic Treatment Publishing DTD v0 20100105//EN" "tax-treatment-NSO.dtd">
<tp:taxon-treatment xmlns:tp="http://www.plazi.org/taxpub"><tp:treatment-meta><kwd-group><label>Taxon classification</label><kwd>
              <named-content content-type="kingdom">Animalia</named-content>
            </kwd><kwd>
              <named-content content-type="order">Diplura</named-content>
            </kwd><kwd>
              <named-content content-type="family">Campodeidae</named-content>
            </kwd></kwd-group><mixed-citation publication-type="journal"><person-group><name><surname>Sendra</surname><given-names>Alberto</given-names></name><name><surname>Selfa</surname><given-names>Jesús</given-names></name><name><surname>Bu</surname><given-names>Yun</given-names></name><name><surname>Luan</surname><given-names>Yun-Xia</given-names></name></person-group><article-title>﻿A synopsis of the <tp:taxon-name><tp:taxon-name-part taxon-name-part-type="family">Campodeidae</tp:taxon-name-part></tp:taxon-name> dipluran fauna from China (<tp:taxon-name><tp:taxon-name-part taxon-name-part-type="phylum">Arthropoda</tp:taxon-name-part></tp:taxon-name>, <tp:taxon-name><tp:taxon-name-part taxon-name-part-type="superclass">Hexapoda</tp:taxon-name-part></tp:taxon-name>) with a taxonomic key</article-title><source>Zookeys</source><day>23</day><month>05</month><year>2025</year><volume>1239</volume><fpage>147</fpage><lpage>181</lpage><pub-id pub-id-type="doi">10.3897/zookeys.1239.144945</pub-id></mixed-citation></tp:treatment-meta><tp:nomenclature><label>﻿Genus</label><tp:taxon-name>
            <object-id xmlns:xlink="http://www.w3.org/1999/xlink" content-type="arpha" xlink:type="simple">C145B15E-D7B9-5A53-8DC3-E759C0C42E29</object-id>
            <tp:taxon-name-part taxon-name-part-type="genus" reg="Plusiocampa">Plusiocampa</tp:taxon-name-part>
          </tp:taxon-name><tp:taxon-authority>Silvestri, 1912</tp:taxon-authority></tp:nomenclature><tp:treatment-sec sec-type="diagnosis" id="SECID0E1ZBG"><title>Diagnosis.</title><p>Apparently smooth cuticle, usually reticulated at high magnification, rosette-like pores absent. Head with a frontal process with or without tuberculate setae. In non-troglomorphic species, cupuliform organ with four or five spheroidal olfactory chemoreceptors in polygonal net, with pore surface made by at least one cup-shaped fold and a central structure ending in a terminal pore. In troglobiomorphic species, spheroidal olfactory chemoreceptor with more folds in spiral, radial, or other complex shapes and a more visible polygonal net with pore surface. Sensillum of third antennomere in ventral position. Meso- and metathorax with a few macrosetae but frequently with medial anterior, lateral anterior, lateral posterior, and medial posterior (exceptionally medial intermediate and lateral intermediate) macrosetae. Femur with one to five dorsal macrosetae; tibia with one to three ventral macrosetae. Elbow-like claws usually with large lateral crests and setiform smooth lateral processes, rarely with a few barbs on proximal part. Abdomen with lateral anterior and posterior macrosetae and never with medial anterior macrosetae. Sternal macrosetae: sternite I with 6+6 up to 60 (in total) macrosetae; sternites II–VII with 4+4 to up to 14+14 macrosetae; sternite VIII with 2+2 up to 4+4 macrosetae. Secondary sexual differences in shape of the first urosternite appendages and the number of glandular setae.</p></tp:treatment-sec><tp:treatment-sec sec-type="remarks" id="SECID0E6ZBG"><title>Remarks.</title><p>A genus with five subgenera and a total of 71 species described (<xref ref-type="bibr" rid="B10">Condé 1956</xref>; <xref ref-type="bibr" rid="B38">Sendra et al. 2021a</xref>).</p></tp:treatment-sec><tp:treatment-sec sec-type="distribution" id="SECID0EN1BG"><title>Distribution.</title><p>This genus is primarily distributed in the Western Palearctic, with the exception of <italic><tp:taxon-name><tp:taxon-name-part taxon-name-part-type="genus" reg="Plusiocampa">Plusiocampa</tp:taxon-name-part><tp:taxon-name-part taxon-name-part-type="species" reg="sinensis">sinensis</tp:taxon-name-part></tp:taxon-name></italic>, which will require further review in the future.</p></tp:treatment-sec><ref-list><ref id="B10"><mixed-citation xmlns:xlink="http://www.w3.org/1999/xlink" xlink:type="simple"><person-group><name name-style="western"><surname>Condé</surname><given-names>B</given-names></name></person-group> (<year>1956</year>) <article-title>Matériaux pour une Monographie des Diploures Campodéidés.</article-title><source>Mémoires du Muséum National d’Histoire naturelle Série A Zoologie</source><volume>12</volume>: <fpage>1</fpage>–<lpage>202</lpage>.</mixed-citation></ref><ref id="B38"><mixed-citation xmlns:xlink="http://www.w3.org/1999/xlink" xlink:type="simple"><person-group><name name-style="western"><surname>Sendra</surname><given-names>A</given-names></name><name name-style="western"><surname>Jiménez-Valverde</surname><given-names>A</given-names></name><name name-style="western"><surname>Selfa</surname><given-names>J</given-names></name><name name-style="western"><surname>Reboleira</surname><given-names>ASPS</given-names></name></person-group> (<year>2021a</year>) Diversity, ecology, distribution and biogeography of <tp:taxon-name><tp:taxon-name-part taxon-name-part-type="order">Diplura</tp:taxon-name-part></tp:taxon-name>. Insect Conserv Divers 14: 415−425. <ext-link xlink:href="10.1111/icad.12480" ext-link-type="doi" xlink:type="simple">https://doi.org/10.1111/icad.12480</ext-link></mixed-citation></ref></ref-list></tp:taxon-treatment>
