# Supplementary material for: ﻿A synopsis of the Campodeidae dipluran fauna from China (Arthropoda, Hexapoda) with a taxonomic key
Source: Zookeys. 2025 May 23;1239:147–81. doi: 10.3897/zookeys.1239.144945 (PMC12125596; doi:10.3897/zookeys.1239.144945)
Supplement: XML Treatment for Plusiocampa [file zookeys.1239.144945-treatment22.xml]

<!DOCTYPE tp:taxon-treatment
  PUBLIC "-//TaxonX//DTD Taxonomic Treatment Publishing DTD v0 20100105//EN" "tax-treatment-NSO.dtd">
<tp:taxon-treatment xmlns:tp="http://www.plazi.org/taxpub"><tp:treatment-meta><kwd-group><label>Taxon classification</label><kwd>
              <named-content content-type="kingdom">Animalia</named-content>
            </kwd><kwd>
              <named-content content-type="order">Diplura</named-content>
            </kwd><kwd>
              <named-content content-type="family">Campodeidae</named-content>
            </kwd></kwd-group><mixed-citation publication-type="journal"><person-group><name><surname>Sendra</surname><given-names>Alberto</given-names></name><name><surname>Selfa</surname><given-names>Jesús</given-names></name><name><surname>Bu</surname><given-names>Yun</given-names></name><name><surname>Luan</surname><given-names>Yun-Xia</given-names></name></person-group><article-title>﻿A synopsis of the <tp:taxon-name><tp:taxon-name-part taxon-name-part-type="family">Campodeidae</tp:taxon-name-part></tp:taxon-name> dipluran fauna from China (<tp:taxon-name><tp:taxon-name-part taxon-name-part-type="phylum">Arthropoda</tp:taxon-name-part></tp:taxon-name>, <tp:taxon-name><tp:taxon-name-part taxon-name-part-type="superclass">Hexapoda</tp:taxon-name-part></tp:taxon-name>) with a taxonomic key</article-title><source>Zookeys</source><day>23</day><month>05</month><year>2025</year><volume>1239</volume><fpage>147</fpage><lpage>181</lpage><pub-id pub-id-type="doi">10.3897/zookeys.1239.144945</pub-id></mixed-citation></tp:treatment-meta><tp:nomenclature><label>﻿13.-</label><tp:taxon-name>
            <object-id xmlns:xlink="http://www.w3.org/1999/xlink" content-type="arpha" xlink:type="simple">C419F99A-DB61-5C8F-938B-893F724951FF</object-id>
            <tp:taxon-name-part taxon-name-part-type="genus" reg="Plusiocampa">Plusiocampa</tp:taxon-name-part>
          </tp:taxon-name><tp:taxon-authority>(incer. sed.) sinensis Silvestri, 1931</tp:taxon-authority></tp:nomenclature><tp:treatment-sec sec-type="description" id="SECID0EI3BG"><title>Description.</title><p>Body 1.6−2.3 mm length; cuticle smooth under optical microscope; antennae 0.5−0.7× as long as body with 20−26 antennomeres as long as wide; large bacilliform tergal sensillum of the third antennomere; four plain sensilla in cupuliform organ; pronotum with 4+4 (<italic><abbrev xmlns:xlink="http://www.w3.org/1999/xlink" xlink:title="medial-anterior" id="ABBRID0EP3BG" xlink:type="simple">ma</abbrev></italic>, <italic><abbrev xmlns:xlink="http://www.w3.org/1999/xlink" xlink:title="lateral-anterior" id="ABBRID0EU3BG" xlink:type="simple">la</abbrev></italic>, <italic><abbrev xmlns:xlink="http://www.w3.org/1999/xlink" xlink:title="lateral-posterior" id="ABBRID0EZ3BG" xlink:type="simple">lp</abbrev><sub>1</sub></italic><sub>,<italic>3</italic></sub>) macrosetae, mesonotum with 4+4 (<italic><abbrev xmlns:xlink="http://www.w3.org/1999/xlink" xlink:title="medial-anterior" id="ABBRID0EC4BG" xlink:type="simple">ma</abbrev></italic>, <italic><abbrev xmlns:xlink="http://www.w3.org/1999/xlink" xlink:title="lateral-anterior" id="ABBRID0EH4BG" xlink:type="simple">la</abbrev></italic>, <italic><abbrev xmlns:xlink="http://www.w3.org/1999/xlink" xlink:title="lateral-posterior" id="ABBRID0EM4BG" xlink:type="simple">lp</abbrev><sub>2</sub></italic><sub>,<italic>3</italic></sub>) macrosetae and metanotum 3+3 (<italic><abbrev xmlns:xlink="http://www.w3.org/1999/xlink" xlink:title="medial-anterior" id="ABBRID0EV4BG" xlink:type="simple">ma</abbrev></italic>, <italic><abbrev xmlns:xlink="http://www.w3.org/1999/xlink" xlink:title="lateral-posterior" id="ABBRID0E14BG" xlink:type="simple">lp</abbrev><sub>2</sub></italic><sub>,<italic>3</italic></sub>) with (all notal macrosetae long and barbed); with few long clothing setae; marginal setae slightly longer than clothing setae and wit a few distal barbs; metathoracic leg 0.3−0.4× as long as body; two dorsal femoral macrosetae; one short sternal tibial macrosetae; smooth setiform lateral processes urotergites I−III with 1+1 <italic><abbrev xmlns:xlink="http://www.w3.org/1999/xlink" xlink:title="posterior macrosetae" id="ABBRID0ED5BG" xlink:type="simple">post</abbrev></italic> macrosetae; urotergite IV with 1+1−2+2 macrosetae, urotergites V−VII with 3+3−4+4 <italic><abbrev xmlns:xlink="http://www.w3.org/1999/xlink" xlink:title="posterior macrosetae" id="ABBRID0EI5BG" xlink:type="simple">post</abbrev></italic> macrosetae and urotergites VIII with 5+5 <italic><abbrev xmlns:xlink="http://www.w3.org/1999/xlink" xlink:title="posterior macrosetae" id="ABBRID0EN5BG" xlink:type="simple">post</abbrev></italic> macrosetae and abdominal segment IX with 7+7 <italic><abbrev xmlns:xlink="http://www.w3.org/1999/xlink" xlink:title="posterior macrosetae" id="ABBRID0ES5BG" xlink:type="simple">post</abbrev></italic> long barbed macrosetae; urosternite I with 6+6−9+9 macrosetae; urosternite II−VII with 4+4, urosternite VIII with 1+1 macrosetae; stylus of the <italic><tp:taxon-name><tp:taxon-name-part taxon-name-part-type="genus" reg="Campodea">Campodea</tp:taxon-name-part></tp:taxon-name></italic> pattern; appendages of urosternite I subcylindrical females, and suboval in males; appendages of males with and <italic>a<sub>2</sub></italic> glandular setae; cerci 0.6−0.8× as long as body.</p></tp:treatment-sec><tp:treatment-sec sec-type="habitat" id="SECID0EB6BG"><title>Habitat.</title><p>Deep layers in soil, probably an endogean species.</p></tp:treatment-sec><tp:treatment-sec sec-type="distribution" id="SECID0EG6BG"><title>Distribution.</title><p>Endemic in China (Fujian, Guangdong, and Hong Kong).</p></tp:treatment-sec><tp:treatment-sec sec-type="References" id="SECID0EL6BG"><title>References.</title><p><xref ref-type="bibr" rid="B17">Condé (1993a)</xref>, <xref ref-type="bibr" rid="B42">Silvestri (1931)</xref>.</p></tp:treatment-sec><ref-list><ref id="B17"><mixed-citation xmlns:xlink="http://www.w3.org/1999/xlink" xlink:type="simple"><person-group><name name-style="western"><surname>Condé</surname><given-names>B</given-names></name></person-group> (<year>1993a</year>) Premiers <tp:taxon-name><tp:taxon-name-part taxon-name-part-type="family">Campodeidae</tp:taxon-name-part></tp:taxon-name> cavernicoles de China, comme exemple de l’évolution souterraine de la Familie (<tp:taxon-name><tp:taxon-name-part taxon-name-part-type="order">Diplura</tp:taxon-name-part></tp:taxon-name>). Revue suisse Zoologie 100 (4): 823−828. <ext-link xlink:href="10.5962/bhl.part.79886" ext-link-type="doi" xlink:type="simple">https://doi.org/10.5962/bhl.part.79886</ext-link></mixed-citation></ref><ref id="B42"><mixed-citation xmlns:xlink="http://www.w3.org/1999/xlink" xlink:type="simple"><person-group><name name-style="western"><surname>Silvestri</surname><given-names>F</given-names></name></person-group> (<year>1931</year>) <tp:taxon-name><tp:taxon-name-part taxon-name-part-type="family">Campodeidae</tp:taxon-name-part></tp:taxon-name> (<tp:taxon-name><tp:taxon-name-part taxon-name-part-type="class">Insecta</tp:taxon-name-part></tp:taxon-name><tp:taxon-name><tp:taxon-name-part taxon-name-part-type="order">Thysanura</tp:taxon-name-part></tp:taxon-name>) dell’estremo Oriente. Bolletino del Laboratorio d’Entomologia agraria in Portici XXV: 286−320.</mixed-citation></ref></ref-list></tp:taxon-treatment>
