# Supplementary material for: ﻿A synopsis of the Campodeidae dipluran fauna from China (Arthropoda, Hexapoda) with a taxonomic key
Source: Zookeys. 2025 May 23;1239:147–81. doi: 10.3897/zookeys.1239.144945 (PMC12125596; doi:10.3897/zookeys.1239.144945)
Supplement: XML Treatment for Cestocampa kashiensis [file zookeys.1239.144945-treatment24.xml]

<!DOCTYPE tp:taxon-treatment
  PUBLIC "-//TaxonX//DTD Taxonomic Treatment Publishing DTD v0 20100105//EN" "tax-treatment-NSO.dtd">
<tp:taxon-treatment xmlns:tp="http://www.plazi.org/taxpub"><tp:treatment-meta><kwd-group><label>Taxon classification</label><kwd>
              <named-content content-type="kingdom">Animalia</named-content>
            </kwd><kwd>
              <named-content content-type="order">Diplura</named-content>
            </kwd><kwd>
              <named-content content-type="family">Campodeidae</named-content>
            </kwd></kwd-group><mixed-citation publication-type="journal"><person-group><name><surname>Sendra</surname><given-names>Alberto</given-names></name><name><surname>Selfa</surname><given-names>Jesús</given-names></name><name><surname>Bu</surname><given-names>Yun</given-names></name><name><surname>Luan</surname><given-names>Yun-Xia</given-names></name></person-group><article-title>﻿A synopsis of the <tp:taxon-name><tp:taxon-name-part taxon-name-part-type="family">Campodeidae</tp:taxon-name-part></tp:taxon-name> dipluran fauna from China (<tp:taxon-name><tp:taxon-name-part taxon-name-part-type="phylum">Arthropoda</tp:taxon-name-part></tp:taxon-name>, <tp:taxon-name><tp:taxon-name-part taxon-name-part-type="superclass">Hexapoda</tp:taxon-name-part></tp:taxon-name>) with a taxonomic key</article-title><source>Zookeys</source><day>23</day><month>05</month><year>2025</year><volume>1239</volume><fpage>147</fpage><lpage>181</lpage><pub-id pub-id-type="doi">10.3897/zookeys.1239.144945</pub-id></mixed-citation></tp:treatment-meta><tp:nomenclature><label>﻿14.-</label><tp:taxon-name>
            <object-id xmlns:xlink="http://www.w3.org/1999/xlink" content-type="arpha" xlink:type="simple">882700A3-D193-50E6-AA3B-C516842C07B7</object-id>
            <tp:taxon-name-part taxon-name-part-type="genus" reg="Cestocampa">Cestocampa</tp:taxon-name-part>
            <tp:taxon-name-part taxon-name-part-type="species" reg="kashiensis">kashiensis</tp:taxon-name-part>
          </tp:taxon-name><tp:taxon-authority>Chou &amp; Chen, 1980</tp:taxon-authority></tp:nomenclature><tp:treatment-sec sec-type="description" id="SECID0EDDAI"><title>Description.</title><p>Body 5.0 mm length; pronotum with 4+4 (<italic><abbrev xmlns:xlink="http://www.w3.org/1999/xlink" xlink:title="medial-anterior" id="ABBRID0EKDAI" xlink:type="simple">ma</abbrev></italic>, <italic><abbrev xmlns:xlink="http://www.w3.org/1999/xlink" xlink:title="lateral-anterior" id="ABBRID0EPDAI" xlink:type="simple">la</abbrev><sub>3</sub></italic>, <italic><abbrev xmlns:xlink="http://www.w3.org/1999/xlink" xlink:title="lateral-posterior" id="ABBRID0EVDAI" xlink:type="simple">lp</abbrev><sub>1</sub></italic><sub>,<italic>3</italic></sub>), mesonotum with 4+4 (<italic><abbrev xmlns:xlink="http://www.w3.org/1999/xlink" xlink:title="medial-anterior" id="ABBRID0E5DAI" xlink:type="simple">ma</abbrev></italic>, <italic><abbrev xmlns:xlink="http://www.w3.org/1999/xlink" xlink:title="lateral-anterior" id="ABBRID0EDEAI" xlink:type="simple">la</abbrev><sub>3</sub></italic>, <italic><abbrev xmlns:xlink="http://www.w3.org/1999/xlink" xlink:title="lateral-posterior" id="ABBRID0EJEAI" xlink:type="simple">lp</abbrev><sub>2</sub></italic><sub>,<italic>3</italic></sub>), and metanotum 3+3 (<italic><abbrev xmlns:xlink="http://www.w3.org/1999/xlink" xlink:title="medial-anterior" id="ABBRID0ESEAI" xlink:type="simple">ma</abbrev></italic>, <italic><abbrev xmlns:xlink="http://www.w3.org/1999/xlink" xlink:title="lateral-posterior" id="ABBRID0EXEAI" xlink:type="simple">lp</abbrev><sub>2</sub></italic><sub>,<italic>3</italic></sub>) long barbed macrosetae covered by short barbs; short clothing setae and longer thicker marginal setae; one sternal macrosetae on tibia; subequal plain claws with laminar and barbed lateral processes; anterior urotergites with 1+1 <italic><abbrev xmlns:xlink="http://www.w3.org/1999/xlink" xlink:title="posterior macrosetae" id="ABBRID0EAFAI" xlink:type="simple">post</abbrev></italic>, posterior urotergites with 4+4 <italic><abbrev xmlns:xlink="http://www.w3.org/1999/xlink" xlink:title="posterior macrosetae" id="ABBRID0EFFAI" xlink:type="simple">post</abbrev></italic> long well-barbed macrosetae; urosternite I with 6+6, II−VII with 4+4, and VIII with 1+1 barbed macrosetae; stylus with apical macroseta bifurcated and other poorly barbed setae.</p></tp:treatment-sec><tp:treatment-sec sec-type="habitat" id="SECID0EJFAI"><title>Habitat.</title><p>Soil.</p></tp:treatment-sec><tp:treatment-sec sec-type="distribution" id="SECID0EOFAI"><title>Distribution.</title><p>Endemic in China (Xinjiang).</p></tp:treatment-sec><tp:treatment-sec sec-type="References" id="SECID0ETFAI"><title>References.</title><p><xref ref-type="bibr" rid="B5">Chou and Chen (1980)</xref>; <xref ref-type="bibr" rid="B35">Sendra et al. (2012)</xref>.</p></tp:treatment-sec><ref-list><ref id="B5"><mixed-citation xmlns:xlink="http://www.w3.org/1999/xlink" xlink:type="simple"><person-group><name name-style="western"><surname>Chou</surname><given-names>I</given-names></name><name name-style="western"><surname>Chen</surname><given-names>T</given-names></name></person-group> (<year>1980</year>) Two new species of <tp:taxon-name><tp:taxon-name-part taxon-name-part-type="family">Campodeidae</tp:taxon-name-part></tp:taxon-name> from Xinjiang (<tp:taxon-name><tp:taxon-name-part taxon-name-part-type="subclass">Apterygota</tp:taxon-name-part></tp:taxon-name>: <tp:taxon-name><tp:taxon-name-part taxon-name-part-type="order">Diplura</tp:taxon-name-part></tp:taxon-name>). Entomotaxonomia II (2): 157−160. <ext-link xlink:href="http://xbkcflxb.alljournal.net/xbkcflxb/ch/reader/view_abstract.aspx?file_no=19800233&amp;flag=1" ext-link-type="uri" xlink:type="simple">http://xbkcflxb.alljournal.net/xbkcflxb/ch/reader/view_abstract.aspx?file_no=19800233&amp;flag=1</ext-link></mixed-citation></ref><ref id="B35"><mixed-citation xmlns:xlink="http://www.w3.org/1999/xlink" xlink:type="simple"><person-group><name name-style="western"><surname>Sendra</surname><given-names>A</given-names></name><name name-style="western"><surname>Arnedo</surname><given-names>MA</given-names></name><name name-style="western"><surname>Ribera</surname><given-names>C</given-names></name><name name-style="western"><surname>Teruel</surname><given-names>S</given-names></name><name name-style="western"><surname>Bidegaray-Batista</surname><given-names>L</given-names></name><name name-style="western"><surname>Condé</surname><given-names>B</given-names></name></person-group> (<year>2012</year>) Revision of <italic><tp:taxon-name><tp:taxon-name-part taxon-name-part-type="genus">Cestocampa</tp:taxon-name-part></tp:taxon-name></italic> Condé (<tp:taxon-name><tp:taxon-name-part taxon-name-part-type="order">Diplura</tp:taxon-name-part></tp:taxon-name>, <tp:taxon-name><tp:taxon-name-part taxon-name-part-type="family">Campodeidae</tp:taxon-name-part></tp:taxon-name>), with description of a new species from caves in the eastern Iberian Peninsula. Zootaxa 3242: 43−56. <ext-link xlink:href="10.11646/zootaxa.3252.1.2" ext-link-type="doi" xlink:type="simple">https://doi.org/10.11646/zootaxa.3252.1.2</ext-link></mixed-citation></ref></ref-list></tp:taxon-treatment>
