# Supplementary material for: ﻿A synopsis of the Campodeidae dipluran fauna from China (Arthropoda, Hexapoda) with a taxonomic key
Source: Zookeys. 2025 May 23;1239:147–81. doi: 10.3897/zookeys.1239.144945 (PMC12125596; doi:10.3897/zookeys.1239.144945)
Supplement: XML Treatment for Plutocampa [file zookeys.1239.144945-treatment25.xml]

<!DOCTYPE tp:taxon-treatment
  PUBLIC "-//TaxonX//DTD Taxonomic Treatment Publishing DTD v0 20100105//EN" "tax-treatment-NSO.dtd">
<tp:taxon-treatment xmlns:tp="http://www.plazi.org/taxpub"><tp:treatment-meta><kwd-group><label>Taxon classification</label><kwd>
              <named-content content-type="kingdom">Animalia</named-content>
            </kwd><kwd>
              <named-content content-type="order">Diplura</named-content>
            </kwd><kwd>
              <named-content content-type="family">Campodeidae</named-content>
            </kwd></kwd-group><mixed-citation publication-type="journal"><person-group><name><surname>Sendra</surname><given-names>Alberto</given-names></name><name><surname>Selfa</surname><given-names>Jesús</given-names></name><name><surname>Bu</surname><given-names>Yun</given-names></name><name><surname>Luan</surname><given-names>Yun-Xia</given-names></name></person-group><article-title>﻿A synopsis of the <tp:taxon-name><tp:taxon-name-part taxon-name-part-type="family">Campodeidae</tp:taxon-name-part></tp:taxon-name> dipluran fauna from China (<tp:taxon-name><tp:taxon-name-part taxon-name-part-type="phylum">Arthropoda</tp:taxon-name-part></tp:taxon-name>, <tp:taxon-name><tp:taxon-name-part taxon-name-part-type="superclass">Hexapoda</tp:taxon-name-part></tp:taxon-name>) with a taxonomic key</article-title><source>Zookeys</source><day>23</day><month>05</month><year>2025</year><volume>1239</volume><fpage>147</fpage><lpage>181</lpage><pub-id pub-id-type="doi">10.3897/zookeys.1239.144945</pub-id></mixed-citation></tp:treatment-meta><tp:nomenclature><label>﻿Genus</label><tp:taxon-name>
            <object-id xmlns:xlink="http://www.w3.org/1999/xlink" content-type="arpha" xlink:type="simple">B33A3C74-36CB-5057-B7CE-9838AB6B747A</object-id>
            <tp:taxon-name-part taxon-name-part-type="genus" reg="Plutocampa">Plutocampa</tp:taxon-name-part>
          </tp:taxon-name><tp:taxon-authority>Chevrizov, 1978</tp:taxon-authority></tp:nomenclature><tp:treatment-sec sec-type="diagnosis" id="SECID0EBHAI"><title>Diagnosis.</title><p>Thick sensilla on third antennomere and labial palps. Thoracic macrosetae with at least 5+5 macrosetae on pronotum, 5+5 on mesonotum (1+1 <italic><abbrev xmlns:xlink="http://www.w3.org/1999/xlink" xlink:title="medial-posterior" id="ABBRID0EIHAI" xlink:type="simple">mp</abbrev></italic> included), and 4+4 on metanotum (1+1 <italic><abbrev xmlns:xlink="http://www.w3.org/1999/xlink" xlink:title="medial-posterior" id="ABBRID0ENHAI" xlink:type="simple">mp</abbrev></italic> included). Two dorsal macrosetae on the metathoracic femora and one on the tibia. Unequal elbowed claws with lateral crests without lateral processes. Urotergites V–VII with 4+4 <italic><abbrev xmlns:xlink="http://www.w3.org/1999/xlink" xlink:title="posterior macrosetae" id="ABBRID0ESHAI" xlink:type="simple">post</abbrev></italic> macrosetae and without <italic><abbrev xmlns:xlink="http://www.w3.org/1999/xlink" xlink:title="lateral-anterior" id="ABBRID0EXHAI" xlink:type="simple">la</abbrev></italic> macrosetae. Up to 6+6 macrosetae on the first urosternite, 4+4 macrosetae on urosternites II–VII, and 1+1 macrosetae on the urosternite VIII (<xref ref-type="bibr" rid="B4">Chevrizov 1978</xref>; <xref ref-type="bibr" rid="B39">Sendra et al. 2021b</xref>).</p></tp:treatment-sec><tp:treatment-sec sec-type="remarks" id="SECID0EDIAI"><title>Remarks.</title><p>A genus with three species with a tendency to occupy subterranean habitats (<xref ref-type="bibr" rid="B39">Sendra et al. 2021b</xref>).</p></tp:treatment-sec><tp:treatment-sec sec-type="distribution" id="SECID0ENIAI"><title>Distribution.</title><p>Extreme East of Asia, in Russia and China (<xref ref-type="bibr" rid="B4">Chevrizov 1978</xref>; <xref ref-type="bibr" rid="B39">Sendra et al. 2021b</xref>).</p></tp:treatment-sec><ref-list><ref id="B4"><mixed-citation xmlns:xlink="http://www.w3.org/1999/xlink" xlink:type="simple"><person-group><name name-style="western"><surname>Chevrizov</surname><given-names>BP</given-names></name></person-group> (<year>1978</year>) Two new genera of the Family <tp:taxon-name><tp:taxon-name-part taxon-name-part-type="family">Campodeidae</tp:taxon-name-part></tp:taxon-name> from the Far East Caves. Zoologichesky Zhurnal 57 (2): 197−205. <ext-link xlink:href="https://digitalcommons.usf.edu/kip_articles/6532/" ext-link-type="uri" xlink:type="simple">https://digitalcommons.usf.edu/kip_articles/6532/</ext-link></mixed-citation></ref><ref id="B39"><mixed-citation xmlns:xlink="http://www.w3.org/1999/xlink" xlink:type="simple"><person-group><name name-style="western"><surname>Sendra</surname><given-names>A</given-names></name><name name-style="western"><surname>Komerički</surname><given-names>A</given-names></name><name name-style="western"><surname>Lips</surname><given-names>J</given-names></name><name name-style="western"><surname>Luan</surname><given-names>Y</given-names></name><name name-style="western"><surname>Selfa</surname><given-names>J</given-names></name><name name-style="western"><surname>Jiménez-Valverde</surname><given-names>A</given-names></name></person-group> (<year>2021b</year>) <article-title>Asian cave-adapted diplurans, with the description of two new genera and four new species (<tp:taxon-name><tp:taxon-name-part taxon-name-part-type="phylum">Arthropoda</tp:taxon-name-part></tp:taxon-name>, <tp:taxon-name><tp:taxon-name-part taxon-name-part-type="superclass">Hexapoda</tp:taxon-name-part></tp:taxon-name>, <tp:taxon-name><tp:taxon-name-part taxon-name-part-type="class">Entognatha</tp:taxon-name-part></tp:taxon-name>).</article-title><source>European Journal of Taxonomy</source><volume>731</volume>: <fpage>1</fpage>–<lpage>46</lpage>. <ext-link xlink:href="10.5852/ejt.2021.731.1199" ext-link-type="doi" xlink:type="simple">https://doi.org/10.5852/ejt.2021.731.1199</ext-link></mixed-citation></ref></ref-list></tp:taxon-treatment>
