# Supplementary material for: ﻿A synopsis of the Campodeidae dipluran fauna from China (Arthropoda, Hexapoda) with a taxonomic key
Source: Zookeys. 2025 May 23;1239:147–81. doi: 10.3897/zookeys.1239.144945 (PMC12125596; doi:10.3897/zookeys.1239.144945)
Supplement: XML Treatment for Plutocampa methoria [file zookeys.1239.144945-treatment26.xml]

<!DOCTYPE tp:taxon-treatment
  PUBLIC "-//TaxonX//DTD Taxonomic Treatment Publishing DTD v0 20100105//EN" "tax-treatment-NSO.dtd">
<tp:taxon-treatment xmlns:tp="http://www.plazi.org/taxpub"><tp:treatment-meta><kwd-group><label>Taxon classification</label><kwd>
              <named-content content-type="kingdom">Animalia</named-content>
            </kwd><kwd>
              <named-content content-type="order">Diplura</named-content>
            </kwd><kwd>
              <named-content content-type="family">Campodeidae</named-content>
            </kwd></kwd-group><mixed-citation publication-type="journal"><person-group><name><surname>Sendra</surname><given-names>Alberto</given-names></name><name><surname>Selfa</surname><given-names>Jesús</given-names></name><name><surname>Bu</surname><given-names>Yun</given-names></name><name><surname>Luan</surname><given-names>Yun-Xia</given-names></name></person-group><article-title>﻿A synopsis of the <tp:taxon-name><tp:taxon-name-part taxon-name-part-type="family">Campodeidae</tp:taxon-name-part></tp:taxon-name> dipluran fauna from China (<tp:taxon-name><tp:taxon-name-part taxon-name-part-type="phylum">Arthropoda</tp:taxon-name-part></tp:taxon-name>, <tp:taxon-name><tp:taxon-name-part taxon-name-part-type="superclass">Hexapoda</tp:taxon-name-part></tp:taxon-name>) with a taxonomic key</article-title><source>Zookeys</source><day>23</day><month>05</month><year>2025</year><volume>1239</volume><fpage>147</fpage><lpage>181</lpage><pub-id pub-id-type="doi">10.3897/zookeys.1239.144945</pub-id></mixed-citation></tp:treatment-meta><tp:nomenclature><label>﻿15.-</label><tp:taxon-name>
            <object-id xmlns:xlink="http://www.w3.org/1999/xlink" content-type="arpha" xlink:type="simple">3D932F81-1D42-50D2-8B2B-D760F0FABCCF</object-id>
            <tp:taxon-name-part taxon-name-part-type="genus" reg="Plutocampa">Plutocampa</tp:taxon-name-part>
            <tp:taxon-name-part taxon-name-part-type="species" reg="methoria">methoria</tp:taxon-name-part>
          </tp:taxon-name><tp:taxon-authority>Chevrizov, 1978</tp:taxon-authority></tp:nomenclature><tp:treatment-sec sec-type="description" id="SECID0E6JAI"><title>Description.</title><p>Body length 5.4 mm; Smooth cuticle covered by thin smooth clothing setae; antennae appears regenerated and it has 23 antennomeres; thick sensillum in ventral position of the third antennomere; small pointed frontal process; labial palps have a large thick sensilla; pronotum with 1+1 <italic><abbrev xmlns:xlink="http://www.w3.org/1999/xlink" xlink:title="medial-anterior" id="ABBRID0EGKAI" xlink:type="simple">ma</abbrev></italic>, 2+2 <italic><abbrev xmlns:xlink="http://www.w3.org/1999/xlink" xlink:title="lateral-anterior" id="ABBRID0ELKAI" xlink:type="simple">la</abbrev></italic>, 2+2 <italic><abbrev xmlns:xlink="http://www.w3.org/1999/xlink" xlink:title="lateral-posterior" id="ABBRID0EQKAI" xlink:type="simple">lp</abbrev><sub>1</sub></italic><sub>,<italic>3</italic></sub>, mesonotum with 1+1 <italic><abbrev xmlns:xlink="http://www.w3.org/1999/xlink" xlink:title="medial-anterior" id="ABBRID0EZKAI" xlink:type="simple">ma</abbrev></italic>, 2+2 (2+1) <italic><abbrev xmlns:xlink="http://www.w3.org/1999/xlink" xlink:title="lateral-anterior" id="ABBRID0E5KAI" xlink:type="simple">la</abbrev></italic>, 2+2 <italic><abbrev xmlns:xlink="http://www.w3.org/1999/xlink" xlink:title="lateral-posterior" id="ABBRID0EDLAI" xlink:type="simple">lp</abbrev><sub>2</sub></italic><sub>,<italic>3</italic></sub>, 1+1 <italic><abbrev xmlns:xlink="http://www.w3.org/1999/xlink" xlink:title="medial-posterior" id="ABBRID0EMLAI" xlink:type="simple">mp</abbrev></italic>, and metanotum with 1+1 <italic><abbrev xmlns:xlink="http://www.w3.org/1999/xlink" xlink:title="medial-anterior" id="ABBRID0ERLAI" xlink:type="simple">ma</abbrev></italic>, 0–1+1 <italic><abbrev xmlns:xlink="http://www.w3.org/1999/xlink" xlink:title="lateral-anterior" id="ABBRID0EWLAI" xlink:type="simple">la</abbrev></italic>, 2+2 <italic><abbrev xmlns:xlink="http://www.w3.org/1999/xlink" xlink:title="lateral-posterior" id="ABBRID0E2LAI" xlink:type="simple">lp</abbrev><sub>2</sub></italic><sub>,<italic>3</italic></sub>, 1+1 <italic><abbrev xmlns:xlink="http://www.w3.org/1999/xlink" xlink:title="medial-posterior" id="ABBRID0EEMAI" xlink:type="simple">mp</abbrev></italic> macrosetae; long thin notal macrosetae with fine barbs; marginal setae are as long and barbed as the macrosetae; metathoracic legs reach the posterior border of abdominal segments V or VI; femora has two long, barbed, dorsal macrosetae; tibia has one short ventral macroseta; pretarsus without lateral processes, with unequal elbowed claws and large lateral crests; urotergites I and II with 1+1 <italic><abbrev xmlns:xlink="http://www.w3.org/1999/xlink" xlink:title="posterior macrosetae" id="ABBRID0EJMAI" xlink:type="simple">post</abbrev><sub>1</sub></italic>; urotergite III with 2+2 <italic><abbrev xmlns:xlink="http://www.w3.org/1999/xlink" xlink:title="posterior macrosetae" id="ABBRID0EPMAI" xlink:type="simple">post</abbrev><sub>1</sub></italic><sub>,<italic>2</italic></sub>; urotergites IV–VII with 4+4 <italic><abbrev xmlns:xlink="http://www.w3.org/1999/xlink" xlink:title="posterior macrosetae" id="ABBRID0EYMAI" xlink:type="simple">post</abbrev><sub>1–4</sub></italic>; urotergite VIII with 5+5 <italic><abbrev xmlns:xlink="http://www.w3.org/1999/xlink" xlink:title="posterior macrosetae" id="ABBRID0E5MAI" xlink:type="simple">post</abbrev><sub>1–5</sub></italic> and abdominal segment IX with 7+7 <italic><abbrev xmlns:xlink="http://www.w3.org/1999/xlink" xlink:title="posterior macrosetae" id="ABBRID0EENAI" xlink:type="simple">post</abbrev></italic>, macrosetae are long with barbs; urosternite I with 6+6, urosternites II–VII with 4+4, and urosternite VIII with 1+1 macrosetae; urosternal macrosetae shorter than urotergal macrosetae with long barbs; smooth stylar setae; appendages of the first urosternite (female) with large, short, and subcylindrical appendages, each with apical field of glandular <italic>a<sub>1</sub></italic> setae.</p></tp:treatment-sec><tp:treatment-sec sec-type="habitat" id="SECID0EMNAI"><title>Habitat.</title><p>In soil and also found in cave environments but without cave−adaptive features.</p></tp:treatment-sec><tp:treatment-sec sec-type="distribution" id="SECID0ERNAI"><title>Distribution.</title><p>Eastern Asia, in the Far East of Russia and China (Liaoning).</p></tp:treatment-sec><tp:treatment-sec sec-type="References" id="SECID0EWNAI"><title>References.</title><p><xref ref-type="bibr" rid="B4">Chevrizov (1978)</xref>; <xref ref-type="bibr" rid="B39">Sendra et al. (2021b)</xref>.</p></tp:treatment-sec><ref-list><ref id="B4"><mixed-citation xmlns:xlink="http://www.w3.org/1999/xlink" xlink:type="simple"><person-group><name name-style="western"><surname>Chevrizov</surname><given-names>BP</given-names></name></person-group> (<year>1978</year>) Two new genera of the Family <tp:taxon-name><tp:taxon-name-part taxon-name-part-type="family">Campodeidae</tp:taxon-name-part></tp:taxon-name> from the Far East Caves. Zoologichesky Zhurnal 57 (2): 197−205. <ext-link xlink:href="https://digitalcommons.usf.edu/kip_articles/6532/" ext-link-type="uri" xlink:type="simple">https://digitalcommons.usf.edu/kip_articles/6532/</ext-link></mixed-citation></ref><ref id="B39"><mixed-citation xmlns:xlink="http://www.w3.org/1999/xlink" xlink:type="simple"><person-group><name name-style="western"><surname>Sendra</surname><given-names>A</given-names></name><name name-style="western"><surname>Komerički</surname><given-names>A</given-names></name><name name-style="western"><surname>Lips</surname><given-names>J</given-names></name><name name-style="western"><surname>Luan</surname><given-names>Y</given-names></name><name name-style="western"><surname>Selfa</surname><given-names>J</given-names></name><name name-style="western"><surname>Jiménez-Valverde</surname><given-names>A</given-names></name></person-group> (<year>2021b</year>) <article-title>Asian cave-adapted diplurans, with the description of two new genera and four new species (<tp:taxon-name><tp:taxon-name-part taxon-name-part-type="phylum">Arthropoda</tp:taxon-name-part></tp:taxon-name>, <tp:taxon-name><tp:taxon-name-part taxon-name-part-type="superclass">Hexapoda</tp:taxon-name-part></tp:taxon-name>, <tp:taxon-name><tp:taxon-name-part taxon-name-part-type="class">Entognatha</tp:taxon-name-part></tp:taxon-name>).</article-title><source>European Journal of Taxonomy</source><volume>731</volume>: <fpage>1</fpage>–<lpage>46</lpage>. <ext-link xlink:href="10.5852/ejt.2021.731.1199" ext-link-type="doi" xlink:type="simple">https://doi.org/10.5852/ejt.2021.731.1199</ext-link></mixed-citation></ref></ref-list></tp:taxon-treatment>
