# Supplementary material for: ﻿A synopsis of the Campodeidae dipluran fauna from China (Arthropoda, Hexapoda) with a taxonomic key
Source: Zookeys. 2025 May 23;1239:147–81. doi: 10.3897/zookeys.1239.144945 (PMC12125596; doi:10.3897/zookeys.1239.144945)
Supplement: XML Treatment for Anisuracampa [file zookeys.1239.144945-treatment27.xml]

<!DOCTYPE tp:taxon-treatment
  PUBLIC "-//TaxonX//DTD Taxonomic Treatment Publishing DTD v0 20100105//EN" "tax-treatment-NSO.dtd">
<tp:taxon-treatment xmlns:tp="http://www.plazi.org/taxpub"><tp:treatment-meta><kwd-group><label>Taxon classification</label><kwd>
              <named-content content-type="kingdom">Animalia</named-content>
            </kwd><kwd>
              <named-content content-type="order">Diplura</named-content>
            </kwd><kwd>
              <named-content content-type="family">Campodeidae</named-content>
            </kwd></kwd-group><mixed-citation publication-type="journal"><person-group><name><surname>Sendra</surname><given-names>Alberto</given-names></name><name><surname>Selfa</surname><given-names>Jesús</given-names></name><name><surname>Bu</surname><given-names>Yun</given-names></name><name><surname>Luan</surname><given-names>Yun-Xia</given-names></name></person-group><article-title>﻿A synopsis of the <tp:taxon-name><tp:taxon-name-part taxon-name-part-type="family">Campodeidae</tp:taxon-name-part></tp:taxon-name> dipluran fauna from China (<tp:taxon-name><tp:taxon-name-part taxon-name-part-type="phylum">Arthropoda</tp:taxon-name-part></tp:taxon-name>, <tp:taxon-name><tp:taxon-name-part taxon-name-part-type="superclass">Hexapoda</tp:taxon-name-part></tp:taxon-name>) with a taxonomic key</article-title><source>Zookeys</source><day>23</day><month>05</month><year>2025</year><volume>1239</volume><fpage>147</fpage><lpage>181</lpage><pub-id pub-id-type="doi">10.3897/zookeys.1239.144945</pub-id></mixed-citation></tp:treatment-meta><tp:nomenclature><label>﻿Genus</label><tp:taxon-name>
            <object-id xmlns:xlink="http://www.w3.org/1999/xlink" content-type="arpha" xlink:type="simple">74F537C4-47CF-54F1-B1A7-D5422FBDB83B</object-id>
            <tp:taxon-name-part taxon-name-part-type="genus" reg="Anisuracampa">Anisuracampa</tp:taxon-name-part>
          </tp:taxon-name><tp:taxon-authority>Xie &amp; Yang, 1991</tp:taxon-authority></tp:nomenclature><tp:treatment-sec sec-type="diagnosis" id="SECID0EEPAI"><title>Diagnosis.</title><p>Mesonotum and metanotum with 1+1 medial anterior, none or 2+2 lateral anterior, and 2+2 to 4+4 lateral posterior macrosetae. Two or three dorsal macrosetae on metathoracic legs. Elbowed claws ventrally with long spiniform formations and apparently lateral crests. Laminar pretarsus lateral processes with long, broad barbs. Urotergites with 4+4–5+5 posterior macrosetae on urotergites V–VII. Eighth urosternite with 1+1 macrosetae. First urosternite with non–glandular setae bearing coniform or subtrapezoidal appendages (<xref ref-type="bibr" rid="B39">Sendra et al. 2021b</xref>; <xref ref-type="bibr" rid="B46">Xie and Yang 1991</xref>).</p></tp:treatment-sec><tp:treatment-sec sec-type="remarks" id="SECID0ESPAI"><title>Remarks.</title><p>A genus with two species, one living in soil and the other in cave environments (<xref ref-type="bibr" rid="B39">Sendra et al. 2021b</xref>; <xref ref-type="bibr" rid="B46">Xie and Yang 1991</xref>).</p></tp:treatment-sec><tp:treatment-sec sec-type="distribution" id="SECID0EAQAI"><title>Distribution.</title><p>East Asia, in China and Myanmar (<xref ref-type="bibr" rid="B39">Sendra et al. 2021b</xref>; <xref ref-type="bibr" rid="B46">Xie and Yang 1991</xref>).</p></tp:treatment-sec><ref-list><ref id="B39"><mixed-citation xmlns:xlink="http://www.w3.org/1999/xlink" xlink:type="simple"><person-group><name name-style="western"><surname>Sendra</surname><given-names>A</given-names></name><name name-style="western"><surname>Komerički</surname><given-names>A</given-names></name><name name-style="western"><surname>Lips</surname><given-names>J</given-names></name><name name-style="western"><surname>Luan</surname><given-names>Y</given-names></name><name name-style="western"><surname>Selfa</surname><given-names>J</given-names></name><name name-style="western"><surname>Jiménez-Valverde</surname><given-names>A</given-names></name></person-group> (<year>2021b</year>) <article-title>Asian cave-adapted diplurans, with the description of two new genera and four new species (<tp:taxon-name><tp:taxon-name-part taxon-name-part-type="phylum">Arthropoda</tp:taxon-name-part></tp:taxon-name>, <tp:taxon-name><tp:taxon-name-part taxon-name-part-type="superclass">Hexapoda</tp:taxon-name-part></tp:taxon-name>, <tp:taxon-name><tp:taxon-name-part taxon-name-part-type="class">Entognatha</tp:taxon-name-part></tp:taxon-name>).</article-title><source>European Journal of Taxonomy</source><volume>731</volume>: <fpage>1</fpage>–<lpage>46</lpage>. <ext-link xlink:href="10.5852/ejt.2021.731.1199" ext-link-type="doi" xlink:type="simple">https://doi.org/10.5852/ejt.2021.731.1199</ext-link></mixed-citation></ref><ref id="B46"><mixed-citation xmlns:xlink="http://www.w3.org/1999/xlink" xlink:type="simple"><person-group><name name-style="western"><surname>Xie</surname><given-names>RG</given-names></name><name name-style="western"><surname>Yang</surname><given-names>Y</given-names></name></person-group> (<year>1991</year>) Description of two new genera and three new species of <tp:taxon-name><tp:taxon-name-part taxon-name-part-type="family">Campodeidae</tp:taxon-name-part></tp:taxon-name> in China (<tp:taxon-name><tp:taxon-name-part taxon-name-part-type="order">Diplura</tp:taxon-name-part></tp:taxon-name>). Contributions from Shanghai Institute of Entomology 10: 95−102.</mixed-citation></ref></ref-list></tp:taxon-treatment>
