# Supplementary material for: ﻿A synopsis of the Campodeidae dipluran fauna from China (Arthropoda, Hexapoda) with a taxonomic key
Source: Zookeys. 2025 May 23;1239:147–81. doi: 10.3897/zookeys.1239.144945 (PMC12125596; doi:10.3897/zookeys.1239.144945)
Supplement: XML Treatment for Whittencampa [file zookeys.1239.144945-treatment29.xml]

<!DOCTYPE tp:taxon-treatment
  PUBLIC "-//TaxonX//DTD Taxonomic Treatment Publishing DTD v0 20100105//EN" "tax-treatment-NSO.dtd">
<tp:taxon-treatment xmlns:tp="http://www.plazi.org/taxpub"><tp:treatment-meta><kwd-group><label>Taxon classification</label><kwd>
              <named-content content-type="kingdom">Animalia</named-content>
            </kwd><kwd>
              <named-content content-type="order">Diplura</named-content>
            </kwd><kwd>
              <named-content content-type="family">Campodeidae</named-content>
            </kwd></kwd-group><mixed-citation publication-type="journal"><person-group><name><surname>Sendra</surname><given-names>Alberto</given-names></name><name><surname>Selfa</surname><given-names>Jesús</given-names></name><name><surname>Bu</surname><given-names>Yun</given-names></name><name><surname>Luan</surname><given-names>Yun-Xia</given-names></name></person-group><article-title>﻿A synopsis of the <tp:taxon-name><tp:taxon-name-part taxon-name-part-type="family">Campodeidae</tp:taxon-name-part></tp:taxon-name> dipluran fauna from China (<tp:taxon-name><tp:taxon-name-part taxon-name-part-type="phylum">Arthropoda</tp:taxon-name-part></tp:taxon-name>, <tp:taxon-name><tp:taxon-name-part taxon-name-part-type="superclass">Hexapoda</tp:taxon-name-part></tp:taxon-name>) with a taxonomic key</article-title><source>Zookeys</source><day>23</day><month>05</month><year>2025</year><volume>1239</volume><fpage>147</fpage><lpage>181</lpage><pub-id pub-id-type="doi">10.3897/zookeys.1239.144945</pub-id></mixed-citation></tp:treatment-meta><tp:nomenclature><label>﻿Genus</label><tp:taxon-name>
            <object-id xmlns:xlink="http://www.w3.org/1999/xlink" content-type="arpha" xlink:type="simple">2B9505EB-B3A3-5A78-B6A3-4489225A1B88</object-id>
            <tp:taxon-name-part taxon-name-part-type="genus" reg="Whittencampa">Whittencampa</tp:taxon-name-part>
          </tp:taxon-name><tp:taxon-authority>Sendra &amp; Deharveng, 2020</tp:taxon-authority></tp:nomenclature><tp:treatment-sec sec-type="diagnosis" id="SECID0EYVAI"><title>Diagnosis.</title><p>Pronotum with 1+1 <italic><abbrev xmlns:xlink="http://www.w3.org/1999/xlink" xlink:title="medial-anterior" id="ABBRID0E6VAI" xlink:type="simple">ma</abbrev></italic>, 1+1 <italic><abbrev xmlns:xlink="http://www.w3.org/1999/xlink" xlink:title="lateral-anterior" id="ABBRID0EEWAI" xlink:type="simple">la</abbrev></italic> and 2+2 <italic><abbrev xmlns:xlink="http://www.w3.org/1999/xlink" xlink:title="lateral-posterior" id="ABBRID0EJWAI" xlink:type="simple">lp</abbrev></italic>, mesonotum and metanotum with 1+1 <italic><abbrev xmlns:xlink="http://www.w3.org/1999/xlink" xlink:title="medial-anterior" id="ABBRID0EOWAI" xlink:type="simple">ma</abbrev></italic>, 1+1 <italic><abbrev xmlns:xlink="http://www.w3.org/1999/xlink" xlink:title="lateral-anterior" id="ABBRID0ETWAI" xlink:type="simple">la</abbrev></italic>, and 2+2 <italic><abbrev xmlns:xlink="http://www.w3.org/1999/xlink" xlink:title="lateral-posterior" id="ABBRID0EYWAI" xlink:type="simple">lp</abbrev></italic> ; two dorsal femoral macrosetae; without tibial macrosetae; unequal claws with lateral-crests with extensions at the basal end of the posterior claw; two thick setiform pretarsal processes completely covered with long barbs with a tiny hook end; female urosternite I with coniform appendages thinner than male appendages, each bearing thin and long glandular <italic>a<sub>1</sub></italic> setae in a distal field; male urosternite I with large and enlarged subcylindrical appendages, each bearing long glandular <italic>a1</italic> setae and a large field of thin and long glandular <italic>a<sub>2</sub></italic> setae; male and female without glandular field on the posterior part of the first urosternite; 1+1 <italic><abbrev xmlns:xlink="http://www.w3.org/1999/xlink" xlink:title="posterior macrosetae" id="ABBRID0EHXAI" xlink:type="simple">post</abbrev></italic> urotergal macrosetae on urotergites III–IV, 4+4 <italic><abbrev xmlns:xlink="http://www.w3.org/1999/xlink" xlink:title="posterior macrosetae" id="ABBRID0EMXAI" xlink:type="simple">post</abbrev></italic> on V–VII, 5+5 <italic><abbrev xmlns:xlink="http://www.w3.org/1999/xlink" xlink:title="posterior macrosetae" id="ABBRID0ERXAI" xlink:type="simple">post</abbrev></italic> on VIII and 7+7 <italic><abbrev xmlns:xlink="http://www.w3.org/1999/xlink" xlink:title="posterior macrosetae" id="ABBRID0EWXAI" xlink:type="simple">post</abbrev></italic> on abdominal segment IX; 13+13–10+10 macrosetae on urosternite I, 5+5 on urosternites II–VII, and 1+1 macrosetae on urosternite VIII; large subtriangular ending of neuroglandular setae and epidermal glands on labial palps plus rosette-like glands similar to observed in the subfamily <tp:taxon-name><tp:taxon-name-part taxon-name-part-type="subfamily">Campodeinae</tp:taxon-name-part></tp:taxon-name>; eversible vesicles with a double sac.</p></tp:treatment-sec><tp:treatment-sec sec-type="remarks" id="SECID0E6XAI"><title>Remarks.</title><p>It is a monotype genus (<xref ref-type="bibr" rid="B34">Sendra and Deharveng 2020</xref>).</p></tp:treatment-sec><tp:treatment-sec sec-type="distribution" id="SECID0EJYAI"><title>Distribution.</title><p>Endemic in China (Guangxi).</p></tp:treatment-sec><ref-list><ref id="B34"><mixed-citation xmlns:xlink="http://www.w3.org/1999/xlink" xlink:type="simple"><person-group><name name-style="western"><surname>Sendra</surname><given-names>A</given-names></name><name name-style="western"><surname>Deharveng</surname><given-names>L</given-names></name></person-group> (<year>2020</year>) <article-title><italic><tp:taxon-name><tp:taxon-name-part taxon-name-part-type="genus">Whittencampa</tp:taxon-name-part><tp:taxon-name-part taxon-name-part-type="species">troglobia</tp:taxon-name-part></tp:taxon-name></italic>, a new genus and species of troglomorphic <tp:taxon-name><tp:taxon-name-part taxon-name-part-type="subfamily">Plusiocampinae</tp:taxon-name-part></tp:taxon-name> from China (<tp:taxon-name><tp:taxon-name-part taxon-name-part-type="order">Diplura</tp:taxon-name-part></tp:taxon-name>: <tp:taxon-name><tp:taxon-name-part taxon-name-part-type="family">Campodeidae</tp:taxon-name-part></tp:taxon-name>).</article-title><source>Raffles Bulletin of Zoology Supplement</source><volume>35</volume>: <fpage>68</fpage>–<lpage>77</lpage>. <ext-link xlink:href="10.26107/RBZ-2020-0039" ext-link-type="doi" xlink:type="simple">https://doi.org/10.26107/RBZ-2020-0039</ext-link></mixed-citation></ref></ref-list></tp:taxon-treatment>
