# Supplementary material for: ﻿A synopsis of the Campodeidae dipluran fauna from China (Arthropoda, Hexapoda) with a taxonomic key
Source: Zookeys. 2025 May 23;1239:147–81. doi: 10.3897/zookeys.1239.144945 (PMC12125596; doi:10.3897/zookeys.1239.144945)
Supplement: XML Treatment for Whittencampa troglobia [file zookeys.1239.144945-treatment30.xml]

<!DOCTYPE tp:taxon-treatment
  PUBLIC "-//TaxonX//DTD Taxonomic Treatment Publishing DTD v0 20100105//EN" "tax-treatment-NSO.dtd">
<tp:taxon-treatment xmlns:tp="http://www.plazi.org/taxpub"><tp:treatment-meta><kwd-group><label>Taxon classification</label><kwd>
              <named-content content-type="kingdom">Animalia</named-content>
            </kwd><kwd>
              <named-content content-type="order">Diplura</named-content>
            </kwd><kwd>
              <named-content content-type="family">Campodeidae</named-content>
            </kwd></kwd-group><mixed-citation publication-type="journal"><person-group><name><surname>Sendra</surname><given-names>Alberto</given-names></name><name><surname>Selfa</surname><given-names>Jesús</given-names></name><name><surname>Bu</surname><given-names>Yun</given-names></name><name><surname>Luan</surname><given-names>Yun-Xia</given-names></name></person-group><article-title>﻿A synopsis of the <tp:taxon-name><tp:taxon-name-part taxon-name-part-type="family">Campodeidae</tp:taxon-name-part></tp:taxon-name> dipluran fauna from China (<tp:taxon-name><tp:taxon-name-part taxon-name-part-type="phylum">Arthropoda</tp:taxon-name-part></tp:taxon-name>, <tp:taxon-name><tp:taxon-name-part taxon-name-part-type="superclass">Hexapoda</tp:taxon-name-part></tp:taxon-name>) with a taxonomic key</article-title><source>Zookeys</source><day>23</day><month>05</month><year>2025</year><volume>1239</volume><fpage>147</fpage><lpage>181</lpage><pub-id pub-id-type="doi">10.3897/zookeys.1239.144945</pub-id></mixed-citation></tp:treatment-meta><tp:nomenclature><label>﻿17.-</label><tp:taxon-name>
            <object-id xmlns:xlink="http://www.w3.org/1999/xlink" content-type="arpha" xlink:type="simple">83CD7A51-3BCD-5899-91AA-58F6743513DD</object-id>
            <tp:taxon-name-part taxon-name-part-type="genus" reg="Whittencampa">Whittencampa</tp:taxon-name-part>
            <tp:taxon-name-part taxon-name-part-type="species" reg="troglobia">troglobia</tp:taxon-name-part>
          </tp:taxon-name><tp:taxon-authority>Sendra &amp; Deharveng, 2020</tp:taxon-authority></tp:nomenclature><tp:treatment-sec sec-type="description" id="SECID0ESZAI"><title>Description.</title><p>Body 5.2−7.0 mm length; antennae with 54–56 antennomeres; antennae 1.3−1.4 longer than body length; antennomeres more than twice longer than wide; ventral thick sensillum of the third antennomere; cuticle reticulated at high magnifications; clothing setae barbed with thin barbs: pronotum with 1+1 <italic><abbrev xmlns:xlink="http://www.w3.org/1999/xlink" xlink:title="medial-anterior" id="ABBRID0EZZAI" xlink:type="simple">ma</abbrev></italic>, 1+1 <italic><abbrev xmlns:xlink="http://www.w3.org/1999/xlink" xlink:title="lateral-anterior" id="ABBRID0E5ZAI" xlink:type="simple">la</abbrev><sub>4</sub></italic>, 2+2 <italic><abbrev xmlns:xlink="http://www.w3.org/1999/xlink" xlink:title="lateral-posterior" id="ABBRID0EE1AI" xlink:type="simple">lp</abbrev><sub>1</sub></italic><sub>,<italic>3</italic></sub>; mesonotum with 1+1 <italic><abbrev xmlns:xlink="http://www.w3.org/1999/xlink" xlink:title="medial-anterior" id="ABBRID0EN1AI" xlink:type="simple">ma</abbrev></italic>, 1+1 <italic><abbrev xmlns:xlink="http://www.w3.org/1999/xlink" xlink:title="lateral-anterior" id="ABBRID0ES1AI" xlink:type="simple">la</abbrev></italic>, 2+2 <italic><abbrev xmlns:xlink="http://www.w3.org/1999/xlink" xlink:title="lateral-posterior" id="ABBRID0EX1AI" xlink:type="simple">lp</abbrev><sub>2</sub></italic><sub>,<italic>3</italic></sub>; metanotum with 1+1 <italic><abbrev xmlns:xlink="http://www.w3.org/1999/xlink" xlink:title="medial-anterior" id="ABBRID0EA2AI" xlink:type="simple">ma</abbrev></italic>, 2+2 <italic><abbrev xmlns:xlink="http://www.w3.org/1999/xlink" xlink:title="lateral-posterior" id="ABBRID0EF2AI" xlink:type="simple">lp</abbrev><sub>2</sub></italic><sub>,<italic>3</italic></sub>; all notal macrosetae barbed with thin barbs; metathoracic legs reaching end of abdomen; legs 0.4−0.5× as long as body; cerci with seven primary articles plus the basal one; cerci 1.3 longer than body length; cercal articles covered with 2–16 whorls of thin and long macrosetae with tiny barbs on distal third, combined with whorls of smooth thin setae shorter than macrosetae.</p></tp:treatment-sec><tp:treatment-sec sec-type="habitat" id="SECID0EN2AI"><title>Habitat.</title><p>Deep subterranean ecosystems, observed in cave habitats such as water films on speleothems.</p></tp:treatment-sec><tp:treatment-sec sec-type="distribution" id="SECID0ES2AI"><title>Distribution.</title><p>Endemic in China (Guangxi).</p></tp:treatment-sec><tp:treatment-sec sec-type="References" id="SECID0EX2AI"><title>References.</title><p><xref ref-type="bibr" rid="B34">Sendra and Deharveng (2020)</xref>.</p></tp:treatment-sec><ref-list><ref id="B34"><mixed-citation xmlns:xlink="http://www.w3.org/1999/xlink" xlink:type="simple"><person-group><name name-style="western"><surname>Sendra</surname><given-names>A</given-names></name><name name-style="western"><surname>Deharveng</surname><given-names>L</given-names></name></person-group> (<year>2020</year>) <article-title><italic><tp:taxon-name><tp:taxon-name-part taxon-name-part-type="genus">Whittencampa</tp:taxon-name-part><tp:taxon-name-part taxon-name-part-type="species">troglobia</tp:taxon-name-part></tp:taxon-name></italic>, a new genus and species of troglomorphic <tp:taxon-name><tp:taxon-name-part taxon-name-part-type="subfamily">Plusiocampinae</tp:taxon-name-part></tp:taxon-name> from China (<tp:taxon-name><tp:taxon-name-part taxon-name-part-type="order">Diplura</tp:taxon-name-part></tp:taxon-name>: <tp:taxon-name><tp:taxon-name-part taxon-name-part-type="family">Campodeidae</tp:taxon-name-part></tp:taxon-name>).</article-title><source>Raffles Bulletin of Zoology Supplement</source><volume>35</volume>: <fpage>68</fpage>–<lpage>77</lpage>. <ext-link xlink:href="10.26107/RBZ-2020-0039" ext-link-type="doi" xlink:type="simple">https://doi.org/10.26107/RBZ-2020-0039</ext-link></mixed-citation></ref></ref-list></tp:taxon-treatment>
