# Supplementary material for: ﻿A synopsis of the Campodeidae dipluran fauna from China (Arthropoda, Hexapoda) with a taxonomic key
Source: Zookeys. 2025 May 23;1239:147–81. doi: 10.3897/zookeys.1239.144945 (PMC12125596; doi:10.3897/zookeys.1239.144945)
Supplement: XML Treatment for Hubeicampa [file zookeys.1239.144945-treatment31.xml]

<!DOCTYPE tp:taxon-treatment
  PUBLIC "-//TaxonX//DTD Taxonomic Treatment Publishing DTD v0 20100105//EN" "tax-treatment-NSO.dtd">
<tp:taxon-treatment xmlns:tp="http://www.plazi.org/taxpub"><tp:treatment-meta><kwd-group><label>Taxon classification</label><kwd>
              <named-content content-type="kingdom">Animalia</named-content>
            </kwd><kwd>
              <named-content content-type="order">Diplura</named-content>
            </kwd><kwd>
              <named-content content-type="family">Campodeidae</named-content>
            </kwd></kwd-group><mixed-citation publication-type="journal"><person-group><name><surname>Sendra</surname><given-names>Alberto</given-names></name><name><surname>Selfa</surname><given-names>Jesús</given-names></name><name><surname>Bu</surname><given-names>Yun</given-names></name><name><surname>Luan</surname><given-names>Yun-Xia</given-names></name></person-group><article-title>﻿A synopsis of the <tp:taxon-name><tp:taxon-name-part taxon-name-part-type="family">Campodeidae</tp:taxon-name-part></tp:taxon-name> dipluran fauna from China (<tp:taxon-name><tp:taxon-name-part taxon-name-part-type="phylum">Arthropoda</tp:taxon-name-part></tp:taxon-name>, <tp:taxon-name><tp:taxon-name-part taxon-name-part-type="superclass">Hexapoda</tp:taxon-name-part></tp:taxon-name>) with a taxonomic key</article-title><source>Zookeys</source><day>23</day><month>05</month><year>2025</year><volume>1239</volume><fpage>147</fpage><lpage>181</lpage><pub-id pub-id-type="doi">10.3897/zookeys.1239.144945</pub-id></mixed-citation></tp:treatment-meta><tp:nomenclature><label>﻿Genus</label><tp:taxon-name>
            <object-id xmlns:xlink="http://www.w3.org/1999/xlink" content-type="arpha" xlink:type="simple">5911712C-67FC-5639-B5BC-C23C93FACDBA</object-id>
            <tp:taxon-name-part taxon-name-part-type="genus" reg="Hubeicampa">Hubeicampa</tp:taxon-name-part>
          </tp:taxon-name><tp:taxon-authority>Sendra &amp; Lips, 2021</tp:taxon-authority></tp:nomenclature><tp:treatment-sec sec-type="diagnosis" id="SECID0EB4AI"><title>Diagnosis.</title><p>Dense pubescence of thin micro−barbs on all kind of setae; no more than 4+4 macrosetae on pronotum, 3+3 on mesonotum and 2+2 on metanotum; one or two dorsal macrosetae on metathoracic femora and one or two on tibia; subequal elbowed claws with lateral crests; basal and ventral portion of claws covered with very small, thin, spiniform formations that look pubescent under optical microscope; laminar lateral processes of the pretarsus completely covered with dense micro–barbs; urotergites V–VII with 3+3 or 4+4 <italic><abbrev xmlns:xlink="http://www.w3.org/1999/xlink" xlink:title="posterior macrosetae" id="ABBRID0EI4AI" xlink:type="simple">post</abbrev></italic> macrosetae and without lateral anterior macrosetae; up to 12+12 macrosetae on first urosternite; 4+4 or 5+5 macrosetae on second to seventh urosternites; 1+1 macrosetae on eighth urosternite; first urosternite in males without glandular <italic>g<sub>1</sub></italic> setae and appendages with glandular <italic>a<sub>1</sub></italic> setae.</p></tp:treatment-sec><tp:treatment-sec sec-type="remarks" id="SECID0EU4AI"><title>Remarks.</title><p>Two species have been already described (<xref ref-type="bibr" rid="B17">Condé 1993a</xref>; <xref ref-type="bibr" rid="B39">Sendra et al. 2021b</xref>).</p></tp:treatment-sec><tp:treatment-sec sec-type="distribution" id="SECID0EC5AI"><title>Distribution.</title><p>Endemic in China (Hubei).</p></tp:treatment-sec><ref-list><ref id="B17"><mixed-citation xmlns:xlink="http://www.w3.org/1999/xlink" xlink:type="simple"><person-group><name name-style="western"><surname>Condé</surname><given-names>B</given-names></name></person-group> (<year>1993a</year>) Premiers <tp:taxon-name><tp:taxon-name-part taxon-name-part-type="family">Campodeidae</tp:taxon-name-part></tp:taxon-name> cavernicoles de China, comme exemple de l’évolution souterraine de la Familie (<tp:taxon-name><tp:taxon-name-part taxon-name-part-type="order">Diplura</tp:taxon-name-part></tp:taxon-name>). Revue suisse Zoologie 100 (4): 823−828. <ext-link xlink:href="10.5962/bhl.part.79886" ext-link-type="doi" xlink:type="simple">https://doi.org/10.5962/bhl.part.79886</ext-link></mixed-citation></ref><ref id="B39"><mixed-citation xmlns:xlink="http://www.w3.org/1999/xlink" xlink:type="simple"><person-group><name name-style="western"><surname>Sendra</surname><given-names>A</given-names></name><name name-style="western"><surname>Komerički</surname><given-names>A</given-names></name><name name-style="western"><surname>Lips</surname><given-names>J</given-names></name><name name-style="western"><surname>Luan</surname><given-names>Y</given-names></name><name name-style="western"><surname>Selfa</surname><given-names>J</given-names></name><name name-style="western"><surname>Jiménez-Valverde</surname><given-names>A</given-names></name></person-group> (<year>2021b</year>) <article-title>Asian cave-adapted diplurans, with the description of two new genera and four new species (<tp:taxon-name><tp:taxon-name-part taxon-name-part-type="phylum">Arthropoda</tp:taxon-name-part></tp:taxon-name>, <tp:taxon-name><tp:taxon-name-part taxon-name-part-type="superclass">Hexapoda</tp:taxon-name-part></tp:taxon-name>, <tp:taxon-name><tp:taxon-name-part taxon-name-part-type="class">Entognatha</tp:taxon-name-part></tp:taxon-name>).</article-title><source>European Journal of Taxonomy</source><volume>731</volume>: <fpage>1</fpage>–<lpage>46</lpage>. <ext-link xlink:href="10.5852/ejt.2021.731.1199" ext-link-type="doi" xlink:type="simple">https://doi.org/10.5852/ejt.2021.731.1199</ext-link></mixed-citation></ref></ref-list></tp:taxon-treatment>
