# Supplementary material for: ﻿A synopsis of the Campodeidae dipluran fauna from China (Arthropoda, Hexapoda) with a taxonomic key
Source: Zookeys. 2025 May 23;1239:147–81. doi: 10.3897/zookeys.1239.144945 (PMC12125596; doi:10.3897/zookeys.1239.144945)
Supplement: XML Treatment for Lepidocampinae [file zookeys.1239.144945-treatment34.xml]

<!DOCTYPE tp:taxon-treatment
  PUBLIC "-//TaxonX//DTD Taxonomic Treatment Publishing DTD v0 20100105//EN" "tax-treatment-NSO.dtd">
<tp:taxon-treatment xmlns:tp="http://www.plazi.org/taxpub"><tp:treatment-meta><kwd-group><label>Taxon classification</label><kwd>
              <named-content content-type="kingdom">Animalia</named-content>
            </kwd><kwd>
              <named-content content-type="order">Diplura</named-content>
            </kwd><kwd>
              <named-content content-type="family">Campodeidae</named-content>
            </kwd></kwd-group><mixed-citation publication-type="journal"><person-group><name><surname>Sendra</surname><given-names>Alberto</given-names></name><name><surname>Selfa</surname><given-names>Jesús</given-names></name><name><surname>Bu</surname><given-names>Yun</given-names></name><name><surname>Luan</surname><given-names>Yun-Xia</given-names></name></person-group><article-title>﻿A synopsis of the <tp:taxon-name><tp:taxon-name-part taxon-name-part-type="family">Campodeidae</tp:taxon-name-part></tp:taxon-name> dipluran fauna from China (<tp:taxon-name><tp:taxon-name-part taxon-name-part-type="phylum">Arthropoda</tp:taxon-name-part></tp:taxon-name>, <tp:taxon-name><tp:taxon-name-part taxon-name-part-type="superclass">Hexapoda</tp:taxon-name-part></tp:taxon-name>) with a taxonomic key</article-title><source>Zookeys</source><day>23</day><month>05</month><year>2025</year><volume>1239</volume><fpage>147</fpage><lpage>181</lpage><pub-id pub-id-type="doi">10.3897/zookeys.1239.144945</pub-id></mixed-citation></tp:treatment-meta><tp:nomenclature><label>﻿Subfamily</label><tp:taxon-name>
            <object-id xmlns:xlink="http://www.w3.org/1999/xlink" content-type="arpha" xlink:type="simple">A0D87B12-8EC6-5836-B6CC-BB56F4EA0E3B</object-id>
            <tp:taxon-name-part taxon-name-part-type="subfamily">Lepidocampinae</tp:taxon-name-part>
          </tp:taxon-name><tp:taxon-authority>Condé, 1956</tp:taxon-authority></tp:nomenclature><tp:treatment-sec sec-type="diagnosis" id="SECID0EGHBI"><title>Diagnosis.</title><p>Setae and macrosetae on body, thorax, and abdomen covered by scales too; pretarsus with unguiculus (long curved spine between claws); setiform or laminar lateral processes densely covered by barbs.</p></tp:treatment-sec><tp:treatment-sec sec-type="remarks" id="SECID0ELHBI"><title>Remarks.</title><p>A total of 18 species belong to two genera <italic><tp:taxon-name><tp:taxon-name-part taxon-name-part-type="genus" reg="Lepidocampa">Lepidocampa</tp:taxon-name-part></tp:taxon-name></italic> Oudemans, 1890 and <italic><tp:taxon-name><tp:taxon-name-part taxon-name-part-type="genus" reg="Sinocampa">Sinocampa</tp:taxon-name-part></tp:taxon-name></italic> Chou &amp; Chen, 1981.</p></tp:treatment-sec><tp:treatment-sec sec-type="distribution" id="SECID0E6HBI"><title>Distribution.</title><p>Widely distributed in the continents of the Southern Hemisphere (<xref ref-type="bibr" rid="B10">Condé 1956</xref>; <xref ref-type="bibr" rid="B26">Paclt 1957</xref>).</p></tp:treatment-sec><ref-list><ref id="B10"><mixed-citation xmlns:xlink="http://www.w3.org/1999/xlink" xlink:type="simple"><person-group><name name-style="western"><surname>Condé</surname><given-names>B</given-names></name></person-group> (<year>1956</year>) <article-title>Matériaux pour une Monographie des Diploures Campodéidés.</article-title><source>Mémoires du Muséum National d’Histoire naturelle Série A Zoologie</source><volume>12</volume>: <fpage>1</fpage>–<lpage>202</lpage>.</mixed-citation></ref><ref id="B26"><mixed-citation xmlns:xlink="http://www.w3.org/1999/xlink" xlink:type="simple"><person-group><name name-style="western"><surname>Paclt</surname><given-names>J</given-names></name></person-group> (<year>1957</year>) <tp:taxon-name><tp:taxon-name-part taxon-name-part-type="order">Diplura</tp:taxon-name-part></tp:taxon-name>. In: Genera. Wytsman P, Insectorum 212º fasc: 1−123.</mixed-citation></ref></ref-list></tp:taxon-treatment>
