# Supplementary material for: ﻿A synopsis of the Campodeidae dipluran fauna from China (Arthropoda, Hexapoda) with a taxonomic key
Source: Zookeys. 2025 May 23;1239:147–81. doi: 10.3897/zookeys.1239.144945 (PMC12125596; doi:10.3897/zookeys.1239.144945)
Supplement: XML Treatment for Lepidocampa [file zookeys.1239.144945-treatment35.xml]

<!DOCTYPE tp:taxon-treatment
  PUBLIC "-//TaxonX//DTD Taxonomic Treatment Publishing DTD v0 20100105//EN" "tax-treatment-NSO.dtd">
<tp:taxon-treatment xmlns:tp="http://www.plazi.org/taxpub"><tp:treatment-meta><kwd-group><label>Taxon classification</label><kwd>
              <named-content content-type="kingdom">Animalia</named-content>
            </kwd><kwd>
              <named-content content-type="order">Diplura</named-content>
            </kwd><kwd>
              <named-content content-type="family">Campodeidae</named-content>
            </kwd></kwd-group><mixed-citation publication-type="journal"><person-group><name><surname>Sendra</surname><given-names>Alberto</given-names></name><name><surname>Selfa</surname><given-names>Jesús</given-names></name><name><surname>Bu</surname><given-names>Yun</given-names></name><name><surname>Luan</surname><given-names>Yun-Xia</given-names></name></person-group><article-title>﻿A synopsis of the <tp:taxon-name><tp:taxon-name-part taxon-name-part-type="family">Campodeidae</tp:taxon-name-part></tp:taxon-name> dipluran fauna from China (<tp:taxon-name><tp:taxon-name-part taxon-name-part-type="phylum">Arthropoda</tp:taxon-name-part></tp:taxon-name>, <tp:taxon-name><tp:taxon-name-part taxon-name-part-type="superclass">Hexapoda</tp:taxon-name-part></tp:taxon-name>) with a taxonomic key</article-title><source>Zookeys</source><day>23</day><month>05</month><year>2025</year><volume>1239</volume><fpage>147</fpage><lpage>181</lpage><pub-id pub-id-type="doi">10.3897/zookeys.1239.144945</pub-id></mixed-citation></tp:treatment-meta><tp:nomenclature><label>﻿Genus</label><tp:taxon-name>
            <object-id xmlns:xlink="http://www.w3.org/1999/xlink" content-type="arpha" xlink:type="simple">187068C5-1D8F-52BB-AAC4-4A6442B9BBC5</object-id>
            <tp:taxon-name-part taxon-name-part-type="genus" reg="Lepidocampa">Lepidocampa</tp:taxon-name-part>
          </tp:taxon-name><tp:taxon-authority>Oudemans, 1890</tp:taxon-authority></tp:nomenclature><tp:treatment-sec sec-type="diagnosis" id="SECID0ENJBI"><title>Diagnosis.</title><p>Laminar lateral processes densely covered by barbs.</p></tp:treatment-sec><tp:treatment-sec sec-type="remarks" id="SECID0ESJBI"><title>Remarks.</title><p>It gathers 16 species already described (<xref ref-type="bibr" rid="B10">Condé 1956</xref>; <xref ref-type="bibr" rid="B26">Paclt 1957</xref>; <xref ref-type="bibr" rid="B36">Sendra et al. 2017</xref>).</p></tp:treatment-sec><tp:treatment-sec sec-type="distribution" id="SECID0EEKBI"><title>Distribution.</title><p>Widely distributed in the continents of the Southern Hemisphere (<xref ref-type="bibr" rid="B10">Condé 1956</xref>; <xref ref-type="bibr" rid="B26">Paclt 1957</xref>; <xref ref-type="bibr" rid="B36">Sendra et al. 2017</xref>).</p></tp:treatment-sec><ref-list><ref id="B10"><mixed-citation xmlns:xlink="http://www.w3.org/1999/xlink" xlink:type="simple"><person-group><name name-style="western"><surname>Condé</surname><given-names>B</given-names></name></person-group> (<year>1956</year>) <article-title>Matériaux pour une Monographie des Diploures Campodéidés.</article-title><source>Mémoires du Muséum National d’Histoire naturelle Série A Zoologie</source><volume>12</volume>: <fpage>1</fpage>–<lpage>202</lpage>.</mixed-citation></ref><ref id="B26"><mixed-citation xmlns:xlink="http://www.w3.org/1999/xlink" xlink:type="simple"><person-group><name name-style="western"><surname>Paclt</surname><given-names>J</given-names></name></person-group> (<year>1957</year>) <tp:taxon-name><tp:taxon-name-part taxon-name-part-type="order">Diplura</tp:taxon-name-part></tp:taxon-name>. In: Genera. Wytsman P, Insectorum 212º fasc: 1−123.</mixed-citation></ref><ref id="B36"><mixed-citation xmlns:xlink="http://www.w3.org/1999/xlink" xlink:type="simple"><person-group><name name-style="western"><surname>Sendra</surname><given-names>A</given-names></name><name name-style="western"><surname>Jiménez-Valverde</surname><given-names>A</given-names></name><name name-style="western"><surname>Rochatc</surname><given-names>J</given-names></name><name name-style="western"><surname>Legrosc</surname><given-names>V</given-names></name><name name-style="western"><surname>Gasnierc</surname><given-names>S</given-names></name><name name-style="western"><surname>Cazanove</surname><given-names>G</given-names></name></person-group> (<year>2017</year>) <article-title>A new and remarkable troglobitic <italic><tp:taxon-name><tp:taxon-name-part taxon-name-part-type="genus">Lepidocampa</tp:taxon-name-part></tp:taxon-name></italic> Oudemans, 1890 species from La Réunion Island, with a discussion on troglobiomorphic adaptations in campodeids (<tp:taxon-name><tp:taxon-name-part taxon-name-part-type="order">Diplura</tp:taxon-name-part></tp:taxon-name>).</article-title><source>Zoologischer Anzeiger</source><volume>266</volume>: <fpage>95</fpage>–<lpage>104</lpage>. <ext-link xlink:href="10.1016/j.jcz.2016.11.005" ext-link-type="doi" xlink:type="simple">https://doi.org/10.1016/j.jcz.2016.11.005</ext-link></mixed-citation></ref></ref-list></tp:taxon-treatment>
