# Supplementary material for: ﻿A synopsis of the Campodeidae dipluran fauna from China (Arthropoda, Hexapoda) with a taxonomic key
Source: Zookeys. 2025 May 23;1239:147–81. doi: 10.3897/zookeys.1239.144945 (PMC12125596; doi:10.3897/zookeys.1239.144945)
Supplement: XML Treatment for Lepidocampa weberi [file zookeys.1239.144945-treatment36.xml]

<!DOCTYPE tp:taxon-treatment
  PUBLIC "-//TaxonX//DTD Taxonomic Treatment Publishing DTD v0 20100105//EN" "tax-treatment-NSO.dtd">
<tp:taxon-treatment xmlns:tp="http://www.plazi.org/taxpub"><tp:treatment-meta><kwd-group><label>Taxon classification</label><kwd>
              <named-content content-type="kingdom">Animalia</named-content>
            </kwd><kwd>
              <named-content content-type="order">Diplura</named-content>
            </kwd><kwd>
              <named-content content-type="family">Campodeidae</named-content>
            </kwd></kwd-group><mixed-citation publication-type="journal"><person-group><name><surname>Sendra</surname><given-names>Alberto</given-names></name><name><surname>Selfa</surname><given-names>Jesús</given-names></name><name><surname>Bu</surname><given-names>Yun</given-names></name><name><surname>Luan</surname><given-names>Yun-Xia</given-names></name></person-group><article-title>﻿A synopsis of the <tp:taxon-name><tp:taxon-name-part taxon-name-part-type="family">Campodeidae</tp:taxon-name-part></tp:taxon-name> dipluran fauna from China (<tp:taxon-name><tp:taxon-name-part taxon-name-part-type="phylum">Arthropoda</tp:taxon-name-part></tp:taxon-name>, <tp:taxon-name><tp:taxon-name-part taxon-name-part-type="superclass">Hexapoda</tp:taxon-name-part></tp:taxon-name>) with a taxonomic key</article-title><source>Zookeys</source><day>23</day><month>05</month><year>2025</year><volume>1239</volume><fpage>147</fpage><lpage>181</lpage><pub-id pub-id-type="doi">10.3897/zookeys.1239.144945</pub-id></mixed-citation></tp:treatment-meta><tp:nomenclature><label>﻿20.-</label><tp:taxon-name>
            <object-id xmlns:xlink="http://www.w3.org/1999/xlink" content-type="arpha" xlink:type="simple">FC61C832-D1DC-5CFE-A7F7-89ABBAFE5EF1</object-id>
            <tp:taxon-name-part taxon-name-part-type="genus" reg="Lepidocampa">Lepidocampa</tp:taxon-name-part>
            <tp:taxon-name-part taxon-name-part-type="species" reg="weberi">weberi</tp:taxon-name-part>
          </tp:taxon-name><tp:taxon-authority>Oudemans, 1890</tp:taxon-authority><xref ref-type="fig" rid="F11">Fig. 11</xref></tp:nomenclature><tp:treatment-sec sec-type="description" id="SECID0E6LBI"><title>Description.</title><p>Body 2.5−4.5 mm length; cuticle plain; antennae 0.5−0.7× as long as body with 19−27 (juveniles), 28−33 (adults) antennomeres 0.8 slightly longer than wide; large thick bacilliform tergal sensillum of the third antennomere; pronotum and mesonotum with 3+3 (<italic><abbrev xmlns:xlink="http://www.w3.org/1999/xlink" xlink:title="medial-anterior" id="ABBRID0EGMBI" xlink:type="simple">ma</abbrev></italic>, <italic><abbrev xmlns:xlink="http://www.w3.org/1999/xlink" xlink:title="lateral-anterior" id="ABBRID0ELMBI" xlink:type="simple">la</abbrev></italic>, <italic><abbrev xmlns:xlink="http://www.w3.org/1999/xlink" xlink:title="lateral-posterior" id="ABBRID0EQMBI" xlink:type="simple">lp</abbrev></italic>), metanotum with 2+2 (<italic><abbrev xmlns:xlink="http://www.w3.org/1999/xlink" xlink:title="lateral-anterior" id="ABBRID0EVMBI" xlink:type="simple">la</abbrev></italic>, <italic><abbrev xmlns:xlink="http://www.w3.org/1999/xlink" xlink:title="lateral-posterior" id="ABBRID0E1MBI" xlink:type="simple">lp</abbrev></italic>) macrosetae relatively long barbed macrosetae, <italic><abbrev xmlns:xlink="http://www.w3.org/1999/xlink" xlink:title="lateral-posterior" id="ABBRID0E6MBI" xlink:type="simple">lp</abbrev></italic> the longest; short clothing setae on head, antennae, legs and cerci; substituted by scales in thorax and abdomen; metathoracic leg 0.3−0.4× as long as body with one long tergal macrosetae on femur and one ventral short macrosetae on tibia; urotergites II−III with 1+1 <italic><abbrev xmlns:xlink="http://www.w3.org/1999/xlink" xlink:title="lateral-posterior" id="ABBRID0EENBI" xlink:type="simple">lp</abbrev></italic> long barbed macrosetae; urotergites IV−VII with 3+3 <italic><abbrev xmlns:xlink="http://www.w3.org/1999/xlink" xlink:title="lateral-posterior" id="ABBRID0EJNBI" xlink:type="simple">lp</abbrev></italic> long barbed macrosetae; urotergites VIII with 4+4 <italic><abbrev xmlns:xlink="http://www.w3.org/1999/xlink" xlink:title="lateral-posterior" id="ABBRID0EONBI" xlink:type="simple">lp</abbrev></italic> long barbed macrosetae; urosternite I with 6+6 barbed macrosetae; urosternite II−VII with 3+3 barbed macrosetae; cerci 0.5−0.6× as long as body with eight articles plus basal one, covered with long barbed macrosetae, plus a few clothing setae.</p><fig id="F11" position="float" orientation="portrait"><object-id xmlns:xlink="http://www.w3.org/1999/xlink" content-type="doi" xlink:type="simple">10.3897/zookeys.1239.144945.figure11</object-id><object-id xmlns:xlink="http://www.w3.org/1999/xlink" content-type="arpha" xlink:type="simple">6AD006F0-4D08-5883-96C6-CE80D6CF2CB0</object-id><label>Figure 11.</label><caption><p><italic><tp:taxon-name><tp:taxon-name-part taxon-name-part-type="genus" reg="Lepidocampa">Lepidocampa</tp:taxon-name-part><tp:taxon-name-part taxon-name-part-type="species" reg="weberi">weberi</tp:taxon-name-part></tp:taxon-name></italic> Oudemans, 1890 <bold>a</bold> habitus <bold>b</bold> distal portion of abdomen <bold>c</bold> distal portion metathoracic tarsus and their pretarsus <bold>d</bold> detail of abdomen setae <bold>e</bold> metathoracic pretarsus <bold>f</bold> detail of abdominal scales.</p></caption><graphic xmlns:xlink="http://www.w3.org/1999/xlink" xlink:href="zookeys-1239-147_article-144945__-g011.jpg" position="float" orientation="portrait" xlink:type="simple" id="oo_1336981.jpg"><uri content-type="original_file" xlink:type="simple">https://binary.pensoft.net/fig/1336981</uri></graphic></fig></tp:treatment-sec><tp:treatment-sec sec-type="habitat" id="SECID0EWOBI"><title>Habitat.</title><p>Upper to lower layers in forest soils.</p></tp:treatment-sec><tp:treatment-sec sec-type="distribution" id="SECID0E2OBI"><title>Distribution.</title><p>Ethiopian and Oriental regions, including some boundaries in the northeast of Oriental region, China included (Guangdong, Hong Kong, Macao, Fujian, Hubei, Hunan, Yunnan, Shanghai, Jiangsu, Anhui, Zhejiang, Jiangxi, Sichuan, Guizhou, Guangxi, and Hainan).</p></tp:treatment-sec><tp:treatment-sec sec-type="References" id="SECID0EAPBI"><title>References.</title><p><xref ref-type="bibr" rid="B1">Bareth (1992)</xref>; <xref ref-type="bibr" rid="B3">Bareth and Condé (1974)</xref>; <xref ref-type="bibr" rid="B7">Condé (1953</xref>, <xref ref-type="bibr" rid="B8">1954</xref>, <xref ref-type="bibr" rid="B9">1955</xref>, <xref ref-type="bibr" rid="B11">1958</xref>, <xref ref-type="bibr" rid="B12">1960</xref>, <xref ref-type="bibr" rid="B13">1982</xref>, <xref ref-type="bibr" rid="B14">1989</xref>, <xref ref-type="bibr" rid="B15">1990</xref>, <xref ref-type="bibr" rid="B16">1992</xref>, <xref ref-type="bibr" rid="B18">1993b</xref>); <xref ref-type="bibr" rid="B20">Condé and Jacquemin−Nguyen (1968)</xref>; <xref ref-type="bibr" rid="B42">Silvestri (1931</xref>, <xref ref-type="bibr" rid="B44">1933b</xref>); <xref ref-type="bibr" rid="B49">Xie (2000)</xref>; <xref ref-type="bibr" rid="B47">Xie and Yang (1992</xref>, <xref ref-type="bibr" rid="B48">1993</xref>).</p></tp:treatment-sec><ref-list><ref id="B1"><mixed-citation xmlns:xlink="http://www.w3.org/1999/xlink" xlink:type="simple"><person-group><name name-style="western"><surname>Bareth</surname><given-names>C</given-names></name></person-group> (<year>1992</year>) Diploures Campodéidés du Nord-Est de Madagascar (<tp:taxon-name><tp:taxon-name-part taxon-name-part-type="class">Insecta</tp:taxon-name-part></tp:taxon-name><tp:taxon-name><tp:taxon-name-part taxon-name-part-type="subclass">Apterygota</tp:taxon-name-part></tp:taxon-name>). Journal of African Zoology 106(6): 489−497. <ext-link xlink:href="https://pascal-francis.inist.fr/vibad/index.php?action=getRecordDetail&amp;idt=4560919" ext-link-type="uri" xlink:type="simple">https://pascal-francis.inist.fr/vibad/index.php?action=getRecordDetail&amp;idt=4560919</ext-link></mixed-citation></ref><ref id="B3"><mixed-citation xmlns:xlink="http://www.w3.org/1999/xlink" xlink:type="simple"><person-group><name name-style="western"><surname>Bareth</surname><given-names>C</given-names></name><name name-style="western"><surname>Condé</surname><given-names>B</given-names></name></person-group> (<year>1974</year>) Diploures Campodéidés des Iles Salomon. Revue d’Ecologie et de Biologie du Sol IX (2): 235−256.</mixed-citation></ref><ref id="B7"><mixed-citation xmlns:xlink="http://www.w3.org/1999/xlink" xlink:type="simple"><person-group><name name-style="western"><surname>Condé</surname><given-names>B</given-names></name></person-group> (<year>1953</year>) Campodéidés de Madagascar et de l’Ili de la Reunion. Mémoires de l’Institut Scientifique de Madagascar Série E, IV: 617−637.</mixed-citation></ref><ref id="B8"><mixed-citation xmlns:xlink="http://www.w3.org/1999/xlink" xlink:type="simple"><person-group><name name-style="western"><surname>Condé</surname><given-names>B</given-names></name></person-group> (<year>1954</year>) Sur la présence de <tp:taxon-name><tp:taxon-name-part taxon-name-part-type="genus">Lepidocampa</tp:taxon-name-part> (<tp:taxon-name-part taxon-name-part-type="subgenus">L.</tp:taxon-name-part>) <tp:taxon-name-part taxon-name-part-type="species">weberi</tp:taxon-name-part></tp:taxon-name> Oudemans en Afrique (<tp:taxon-name><tp:taxon-name-part taxon-name-part-type="order">Diplura</tp:taxon-name-part></tp:taxon-name><tp:taxon-name><tp:taxon-name-part taxon-name-part-type="family">Campodeidae</tp:taxon-name-part></tp:taxon-name>). Annales du Musée de Congo, Tervuren, in-4, Zoologie 1: 332−333.</mixed-citation></ref><ref id="B9"><mixed-citation xmlns:xlink="http://www.w3.org/1999/xlink" xlink:type="simple"><person-group><name name-style="western"><surname>Condé</surname><given-names>B</given-names></name></person-group> (<year>1955</year>) Contribution à l’étude de la faune entomologique du Ruanda-Urundi (Mission P. Basilewsky 1953). XLVII. <tp:taxon-name><tp:taxon-name-part taxon-name-part-type="order">Diplura</tp:taxon-name-part></tp:taxon-name><tp:taxon-name><tp:taxon-name-part taxon-name-part-type="family">Campodeidae</tp:taxon-name-part></tp:taxon-name>. Annales du Musée du Congo Tervuren in-8 Zoologie 40: 9.</mixed-citation></ref><ref id="B11"><mixed-citation xmlns:xlink="http://www.w3.org/1999/xlink" xlink:type="simple"><person-group><name name-style="western"><surname>Condé</surname><given-names>B</given-names></name></person-group> (<year>1958</year>) British Museum Nepal Expedition 1954: Protoures et Diploures Campodéidés. Proceedings of the Royal Entomological Society of London (B) 27 (11–12): 189−194. <ext-link xlink:href="10.1111/j.1365-3113.1958.tb00405.x" ext-link-type="doi" xlink:type="simple">https://doi.org/10.1111/j.1365-3113.1958.tb00405.x</ext-link></mixed-citation></ref><ref id="B12"><mixed-citation xmlns:xlink="http://www.w3.org/1999/xlink" xlink:type="simple"><person-group><name name-style="western"><surname>Condé</surname><given-names>B</given-names></name></person-group> (<year>1960</year>) Mission zoologique de l’IRSAC en Afrique orientale (P. Basilewsky et N. Leleup, 1957). XXXVII <tp:taxon-name><tp:taxon-name-part taxon-name-part-type="order">Diplura</tp:taxon-name-part></tp:taxon-name><tp:taxon-name><tp:taxon-name-part taxon-name-part-type="family">Campodeidae</tp:taxon-name-part></tp:taxon-name>. Annales du Musée du Congo Tervuren in-8 Zoologie 88: 9−13.</mixed-citation></ref><ref id="B13"><mixed-citation xmlns:xlink="http://www.w3.org/1999/xlink" xlink:type="simple"><person-group><name name-style="western"><surname>Condé</surname><given-names>B</given-names></name></person-group> (<year>1982</year>) Diploures Campodéidés de Papouasie. Revue suisse Zoologie 89(3): 731−748. <ext-link xlink:href="10.5962/bhl.part.82471" ext-link-type="doi" xlink:type="simple">https://doi.org/10.5962/bhl.part.82471</ext-link></mixed-citation></ref><ref id="B14"><mixed-citation xmlns:xlink="http://www.w3.org/1999/xlink" xlink:type="simple"><person-group><name name-style="western"><surname>Condé</surname><given-names>B</given-names></name></person-group> (<year>1989</year>) Prodromes d’une evolution souterraine dans le genre <italic><tp:taxon-name><tp:taxon-name-part taxon-name-part-type="genus">Lepidocampa</tp:taxon-name-part></tp:taxon-name></italic> Oudemans (<tp:taxon-name><tp:taxon-name-part taxon-name-part-type="order">Diplura</tp:taxon-name-part></tp:taxon-name><tp:taxon-name><tp:taxon-name-part taxon-name-part-type="family">Campodeidae</tp:taxon-name-part></tp:taxon-name>). Mémoires de Biospéologie XVI: 153−156.</mixed-citation></ref><ref id="B15"><mixed-citation xmlns:xlink="http://www.w3.org/1999/xlink" xlink:type="simple"><person-group><name name-style="western"><surname>Condé</surname><given-names>B</given-names></name></person-group> (<year>1990</year>) Diploures Campodéidés de Bornéo. Revue suisse Zoologie 97(2): 465−475. <ext-link xlink:href="10.5962/bhl.part.79749" ext-link-type="doi" xlink:type="simple">https://doi.org/10.5962/bhl.part.79749</ext-link></mixed-citation></ref><ref id="B16"><mixed-citation xmlns:xlink="http://www.w3.org/1999/xlink" xlink:type="simple"><person-group><name name-style="western"><surname>Condé</surname><given-names>B</given-names></name></person-group> (<year>1992</year>) Campodéidés des grottes des Célebes (Insectes, Diploures). Mémoires Biospéologie XIX: 155−158.</mixed-citation></ref><ref id="B18"><mixed-citation xmlns:xlink="http://www.w3.org/1999/xlink" xlink:type="simple"><person-group><name name-style="western"><surname>Condé</surname><given-names>B</given-names></name></person-group> (<year>1993b</year>) <tp:taxon-name><tp:taxon-name-part taxon-name-part-type="family">Campodeidae</tp:taxon-name-part></tp:taxon-name> de Sumatra et de Singapour (<tp:taxon-name><tp:taxon-name-part taxon-name-part-type="order">Diplura</tp:taxon-name-part></tp:taxon-name>). Revue suisse Zoologie 100(4): 949−959. <ext-link xlink:href="10.5962/bhl.part.79894" ext-link-type="doi" xlink:type="simple">https://doi.org/10.5962/bhl.part.79894</ext-link></mixed-citation></ref><ref id="B20"><mixed-citation xmlns:xlink="http://www.w3.org/1999/xlink" xlink:type="simple"><person-group><name name-style="western"><surname>Condé</surname><given-names>B</given-names></name><name name-style="western"><surname>Jacquemin-Nguyen</surname><given-names>M</given-names></name></person-group> (<year>1968</year>) Diplopodes Pénicillates et Diploures Campodéidés. Khumbu Himal 3(1): 4−8.</mixed-citation></ref><ref id="B42"><mixed-citation xmlns:xlink="http://www.w3.org/1999/xlink" xlink:type="simple"><person-group><name name-style="western"><surname>Silvestri</surname><given-names>F</given-names></name></person-group> (<year>1931</year>) <tp:taxon-name><tp:taxon-name-part taxon-name-part-type="family">Campodeidae</tp:taxon-name-part></tp:taxon-name> (<tp:taxon-name><tp:taxon-name-part taxon-name-part-type="class">Insecta</tp:taxon-name-part></tp:taxon-name><tp:taxon-name><tp:taxon-name-part taxon-name-part-type="order">Thysanura</tp:taxon-name-part></tp:taxon-name>) dell’estremo Oriente. Bolletino del Laboratorio d’Entomologia agraria in Portici XXV: 286−320.</mixed-citation></ref><ref id="B44"><mixed-citation xmlns:xlink="http://www.w3.org/1999/xlink" xlink:type="simple"><person-group><name name-style="western"><surname>Silvestri</surname><given-names>F</given-names></name></person-group> (<year>1933b</year>) First contribution to the knowledge of the Indo-Malayan <tp:taxon-name><tp:taxon-name-part taxon-name-part-type="family">Campodeidae</tp:taxon-name-part></tp:taxon-name> (<tp:taxon-name><tp:taxon-name-part taxon-name-part-type="order">Thysanura</tp:taxon-name-part></tp:taxon-name>-Entotropha). Records of Indian Museum XXXV: 379−392. <ext-link xlink:href="10.26515/rzsi/v35/i4/1933/162581" ext-link-type="doi" xlink:type="simple">https://doi.org/10.26515/rzsi/v35/i4/1933/162581</ext-link></mixed-citation></ref><ref id="B49"><mixed-citation xmlns:xlink="http://www.w3.org/1999/xlink" xlink:type="simple"><person-group><name name-style="western"><surname>Xie</surname><given-names>RD</given-names></name></person-group> (<year>2000</year>) <tp:taxon-name><tp:taxon-name-part taxon-name-part-type="order">Diplura</tp:taxon-name-part></tp:taxon-name> of Yunnan, Southwest China. In: Aoki J, Yin WY, Imadaté G. Taxonomical Studies on the Soil Fauna of Yunnan Province in Southwest China. Tokai University Press. Tokyo.</mixed-citation></ref><ref id="B47"><mixed-citation xmlns:xlink="http://www.w3.org/1999/xlink" xlink:type="simple"><person-group><name name-style="western"><surname>Xie</surname><given-names>RD</given-names></name><name name-style="western"><surname>Yang</surname><given-names>Y</given-names></name></person-group> (<year>1992</year>) Identification of soil animals. 10. <tp:taxon-name><tp:taxon-name-part taxon-name-part-type="phylum">Arthropoda</tp:taxon-name-part></tp:taxon-name> 3. <tp:taxon-name><tp:taxon-name-part taxon-name-part-type="class">Insecta</tp:taxon-name-part></tp:taxon-name>, <tp:taxon-name><tp:taxon-name-part taxon-name-part-type="order">Diplura</tp:taxon-name-part></tp:taxon-name>. In: Yin, Wenying Eds. Subtropical soil animals of China. Science Press. Beijing: 457−473.</mixed-citation></ref><ref id="B48"><mixed-citation xmlns:xlink="http://www.w3.org/1999/xlink" xlink:type="simple"><person-group><name name-style="western"><surname>Xie</surname><given-names>RD</given-names></name><name name-style="western"><surname>Yang</surname><given-names>Y</given-names></name></person-group> (<year>1993</year>) <tp:taxon-name><tp:taxon-name-part taxon-name-part-type="order">Diplura</tp:taxon-name-part></tp:taxon-name>. In: Huang, Fusheng (Eds) Insects of Wuling Mountains area, southwestern China. Science Press, Beijing, 29−30.</mixed-citation></ref></ref-list></tp:taxon-treatment>
