# Supplementary material for: ﻿A synopsis of the Campodeidae dipluran fauna from China (Arthropoda, Hexapoda) with a taxonomic key
Source: Zookeys. 2025 May 23;1239:147–81. doi: 10.3897/zookeys.1239.144945 (PMC12125596; doi:10.3897/zookeys.1239.144945)
Supplement: XML Treatment for Sinocampa huangi [file zookeys.1239.144945-treatment40.xml]

<!DOCTYPE tp:taxon-treatment
  PUBLIC "-//TaxonX//DTD Taxonomic Treatment Publishing DTD v0 20100105//EN" "tax-treatment-NSO.dtd">
<tp:taxon-treatment xmlns:tp="http://www.plazi.org/taxpub"><tp:treatment-meta><kwd-group><label>Taxon classification</label><kwd>
              <named-content content-type="kingdom">Animalia</named-content>
            </kwd><kwd>
              <named-content content-type="order">Diplura</named-content>
            </kwd><kwd>
              <named-content content-type="family">Campodeidae</named-content>
            </kwd></kwd-group><mixed-citation publication-type="journal"><person-group><name><surname>Sendra</surname><given-names>Alberto</given-names></name><name><surname>Selfa</surname><given-names>Jesús</given-names></name><name><surname>Bu</surname><given-names>Yun</given-names></name><name><surname>Luan</surname><given-names>Yun-Xia</given-names></name></person-group><article-title>﻿A synopsis of the <tp:taxon-name><tp:taxon-name-part taxon-name-part-type="family">Campodeidae</tp:taxon-name-part></tp:taxon-name> dipluran fauna from China (<tp:taxon-name><tp:taxon-name-part taxon-name-part-type="phylum">Arthropoda</tp:taxon-name-part></tp:taxon-name>, <tp:taxon-name><tp:taxon-name-part taxon-name-part-type="superclass">Hexapoda</tp:taxon-name-part></tp:taxon-name>) with a taxonomic key</article-title><source>Zookeys</source><day>23</day><month>05</month><year>2025</year><volume>1239</volume><fpage>147</fpage><lpage>181</lpage><pub-id pub-id-type="doi">10.3897/zookeys.1239.144945</pub-id></mixed-citation></tp:treatment-meta><tp:nomenclature><label>﻿23.-</label><tp:taxon-name>
            <object-id xmlns:xlink="http://www.w3.org/1999/xlink" content-type="arpha" xlink:type="simple">C8A44728-1A12-5CEE-8569-C9BE290DCF87</object-id>
            <tp:taxon-name-part taxon-name-part-type="genus" reg="Sinocampa">Sinocampa</tp:taxon-name-part>
            <tp:taxon-name-part taxon-name-part-type="species" reg="huangi">huangi</tp:taxon-name-part>
          </tp:taxon-name><tp:taxon-authority>Chou &amp; Chen, 1981</tp:taxon-authority></tp:nomenclature><tp:treatment-sec sec-type="description" id="SECID0E31BI"><title>Description.</title><p>Antennae with 28−33 moniliform antennomeres; pronotum with 6+6, mesonotum with 7+7 and metanotum with 8+8 relatively long barbed macrosetae; two macrosetae on femur and one ventral macrosetae on tibia of the third pair of legs; urotergites I no macrosetae, urotergites II-III with 1+1 <italic><abbrev xmlns:xlink="http://www.w3.org/1999/xlink" xlink:title="lateral-posterior" id="ABBRID0ED2BI" xlink:type="simple">lp</abbrev></italic> long barbed macrosetae; urotergites IV-VI with 3+3 <italic><abbrev xmlns:xlink="http://www.w3.org/1999/xlink" xlink:title="lateral-posterior" id="ABBRID0EI2BI" xlink:type="simple">lp</abbrev></italic> long barbed macrosetae; urosternite I with 4+4 barbed macrosetae; urosternite VIII with 1+1 barbed macrosetae; setae stylus with a few barbs; cerci with long barbed macrosetae, plus a few clothing setae; appendages urosternite I subcylindrical; males with a large field of setae on the posterior half portion of first urosternite.</p></tp:treatment-sec><tp:treatment-sec sec-type="habitat" id="SECID0EM2BI"><title>Habitat.</title><p>Soil.</p></tp:treatment-sec><tp:treatment-sec sec-type="distribution" id="SECID0ER2BI"><title>Distribution.</title><p>Endemic in China (Xizang and Sichuan).</p></tp:treatment-sec><tp:treatment-sec sec-type="References" id="SECID0EW2BI"><title>References.</title><p><xref ref-type="bibr" rid="B6">Chou and Chen (1981)</xref>.</p></tp:treatment-sec><ref-list><ref id="B6"><mixed-citation xmlns:xlink="http://www.w3.org/1999/xlink" xlink:type="simple"><person-group><name name-style="western"><surname>Chou</surname><given-names>I</given-names></name><name name-style="western"><surname>Chen</surname><given-names>T</given-names></name></person-group> (<year>1981</year>) <tp:taxon-name><tp:taxon-name-part taxon-name-part-type="order">Diplura</tp:taxon-name-part></tp:taxon-name>: <tp:taxon-name><tp:taxon-name-part taxon-name-part-type="family">Campodeidae</tp:taxon-name-part></tp:taxon-name>. In: the Comprehensive Scientific Expedition Team of the Tibetan Plateau, Chinese Academy of Sciences (Eds) Insects of Xizang (The Series of the Comprehensive Scientific Expedition to the Qinghai-Xizang Plateau, Volume 1). Science Press, Pecking, 47−52.</mixed-citation></ref></ref-list></tp:taxon-treatment>
