# Supplementary material for: ﻿A synopsis of the Campodeidae dipluran fauna from China (Arthropoda, Hexapoda) with a taxonomic key
Source: Zookeys. 2025 May 23;1239:147–81. doi: 10.3897/zookeys.1239.144945 (PMC12125596; doi:10.3897/zookeys.1239.144945)
Supplement: XML Treatment for Syncampa smithii [file zookeys.1239.144945-treatment44.xml]

<!DOCTYPE tp:taxon-treatment
  PUBLIC "-//TaxonX//DTD Taxonomic Treatment Publishing DTD v0 20100105//EN" "tax-treatment-NSO.dtd">
<tp:taxon-treatment xmlns:tp="http://www.plazi.org/taxpub"><tp:treatment-meta><kwd-group><label>Taxon classification</label><kwd>
              <named-content content-type="kingdom">Animalia</named-content>
            </kwd><kwd>
              <named-content content-type="order">Diplura</named-content>
            </kwd><kwd>
              <named-content content-type="family">Campodeidae</named-content>
            </kwd></kwd-group><mixed-citation publication-type="journal"><person-group><name><surname>Sendra</surname><given-names>Alberto</given-names></name><name><surname>Selfa</surname><given-names>Jesús</given-names></name><name><surname>Bu</surname><given-names>Yun</given-names></name><name><surname>Luan</surname><given-names>Yun-Xia</given-names></name></person-group><article-title>﻿A synopsis of the <tp:taxon-name><tp:taxon-name-part taxon-name-part-type="family">Campodeidae</tp:taxon-name-part></tp:taxon-name> dipluran fauna from China (<tp:taxon-name><tp:taxon-name-part taxon-name-part-type="phylum">Arthropoda</tp:taxon-name-part></tp:taxon-name>, <tp:taxon-name><tp:taxon-name-part taxon-name-part-type="superclass">Hexapoda</tp:taxon-name-part></tp:taxon-name>) with a taxonomic key</article-title><source>Zookeys</source><day>23</day><month>05</month><year>2025</year><volume>1239</volume><fpage>147</fpage><lpage>181</lpage><pub-id pub-id-type="doi">10.3897/zookeys.1239.144945</pub-id></mixed-citation></tp:treatment-meta><tp:nomenclature><label>﻿25.-</label><tp:taxon-name>
            <object-id xmlns:xlink="http://www.w3.org/1999/xlink" content-type="arpha" xlink:type="simple">F22F3CA5-273E-55B0-A743-6A1FE1CD2D0C</object-id>
            <tp:taxon-name-part taxon-name-part-type="genus" reg="Syncampa">Syncampa</tp:taxon-name-part>
            <tp:taxon-name-part taxon-name-part-type="species" reg="smithii">smithii</tp:taxon-name-part>
          </tp:taxon-name><tp:taxon-authority>Silvestri, 1931</tp:taxon-authority></tp:nomenclature><tp:treatment-sec sec-type="description" id="SECID0ESCCI"><title>Description.</title><p>Body 5.0 mm length; epicuticle no describe; antennae 0.8× as long as body with 35 antennomeres as long as wide; unknown third antennomere sensillum; pronotum with 3+3 (<italic><abbrev xmlns:xlink="http://www.w3.org/1999/xlink" xlink:title="medial-anterior" id="ABBRID0EZCCI" xlink:type="simple">ma</abbrev></italic>, <italic><abbrev xmlns:xlink="http://www.w3.org/1999/xlink" xlink:title="lateral-anterior" id="ABBRID0E5CCI" xlink:type="simple">la</abbrev></italic>, <italic><abbrev xmlns:xlink="http://www.w3.org/1999/xlink" xlink:title="lateral-posterior" id="ABBRID0EDDCI" xlink:type="simple">lp</abbrev></italic>), mesonotum with 2+2 (<italic><abbrev xmlns:xlink="http://www.w3.org/1999/xlink" xlink:title="lateral-anterior" id="ABBRID0EIDCI" xlink:type="simple">la</abbrev></italic>, <italic><abbrev xmlns:xlink="http://www.w3.org/1999/xlink" xlink:title="lateral-posterior" id="ABBRID0ENDCI" xlink:type="simple">lp</abbrev></italic>) and metanotum with 1+1 (<italic><abbrev xmlns:xlink="http://www.w3.org/1999/xlink" xlink:title="lateral-posterior" id="ABBRID0ESDCI" xlink:type="simple">lp</abbrev></italic>) relatively long barbed macrosetae; metathoracic leg 0.5× as long as body; urotergites II−III with 1+1 <italic><abbrev xmlns:xlink="http://www.w3.org/1999/xlink" xlink:title="posterior macrosetae" id="ABBRID0EXDCI" xlink:type="simple">post</abbrev></italic>, urotergites IV−VII with 3+3 <italic><abbrev xmlns:xlink="http://www.w3.org/1999/xlink" xlink:title="lateral-posterior" id="ABBRID0E3DCI" xlink:type="simple">lp</abbrev></italic>, urotergites VIII 4+4 <italic><abbrev xmlns:xlink="http://www.w3.org/1999/xlink" xlink:title="posterior macrosetae" id="ABBRID0EBECI" xlink:type="simple">post</abbrev></italic> barbed macrosetae; urosternite I with 6+6 and urosternite II−VII with 4+4 barbed macrosetae.</p></tp:treatment-sec><tp:treatment-sec sec-type="habitat" id="SECID0EFECI"><title>Habitat.</title><p>Deep layers in soil, probably an endogean species.</p></tp:treatment-sec><tp:treatment-sec sec-type="distribution" id="SECID0EKECI"><title>Distribution.</title><p>Endemic in China (Guangdong).</p></tp:treatment-sec><tp:treatment-sec sec-type="References" id="SECID0EPECI"><title>References.</title><p><xref ref-type="bibr" rid="B42">Silvestri (1931)</xref>.</p></tp:treatment-sec><ref-list><ref id="B42"><mixed-citation xmlns:xlink="http://www.w3.org/1999/xlink" xlink:type="simple"><person-group><name name-style="western"><surname>Silvestri</surname><given-names>F</given-names></name></person-group> (<year>1931</year>) <tp:taxon-name><tp:taxon-name-part taxon-name-part-type="family">Campodeidae</tp:taxon-name-part></tp:taxon-name> (<tp:taxon-name><tp:taxon-name-part taxon-name-part-type="class">Insecta</tp:taxon-name-part></tp:taxon-name><tp:taxon-name><tp:taxon-name-part taxon-name-part-type="order">Thysanura</tp:taxon-name-part></tp:taxon-name>) dell’estremo Oriente. Bolletino del Laboratorio d’Entomologia agraria in Portici XXV: 286−320.</mixed-citation></ref></ref-list></tp:taxon-treatment>
